# Supplementary material for: Highly expressed ribosomal protein L34 indicates poor prognosis in osteosarcoma and its knockdown suppresses osteosarcoma proliferation probably through translational control
Source: Sci Rep. 2016 Nov 24;6:37690. doi: 10.1038/srep37690 (PMC5121591; doi:10.1038/srep37690)
Supplement: Supplementary Table S1 [file srep37690-s1.xls]

## Sheet: Sheet1
Highly expressed ribosomal protein L34 indicates poor prognosis in osteosarcoma and its knockdown suppresses osteosarcoma proliferation probably through translational control
Shuju Luo1, 2#, Jinmin Zhao2, 3#, Mitra Fowdur1, 2, Kun Wang1, 2, Tenglong Jiang1,2, Maolin He1, 2*
*Corresponding author: Maolin He, Tel: 0771-5350189, E-mail: 274783289@qq.com. # Shuju Luo and Jinmin Zhao contributed equally to this work. 1Division of Spinal Surgery, The First Affiliated Hospital of Guangxi Medical University, No. 6 Shuangyong Road, Nanning, Guangxi, 530021, China 2Guangxi Key Laboratory of Regenerative Medicine, Guangxi Medical University, No. 22 Shuangyong Road, Nanning, Gu…
Full list of author information is as follow. Shuju Luo: Division of Spinal Surgery, The First Affiliated Hospital of Guangxi Medical University; Guangxi Key Laboratory of Regenerative Medicine, Guangxi Medical University; Postal address: Division of Spinal Surgery, The First Affiliated Hospital of Guangxi Medical University, No. 6 Shuangyong Road, Nanning, Guangxi, 530021, China; E-mail: m134576…
Supplementary Information
Supplementary Table S1 Protein-protein interaction pairs. The protein-protein interaction (PPI) network contains 4669 interaction pairs with combined score＞0.9.
#node1	node2	node1_string_internal_id	node2_string_internal_id	node1_external_id	node2_external_id	neighborhood_on_chromosome	gene_fusion	phylogenetic_cooccurrence	homology	coexpression	experimentally_determined_interaction	database_annotated	automated_textmining	combined_score
RPL27	RPL19	1844249	1843024	9606.ENSP00000253788	9606.ENSP00000225430	0.122	0	0	0	0.954	0.999	0.9	0.379	0.999
ENSG00000215472	RPL30	1859428	1847048	9606.ENSP00000389465	9606.ENSP00000287038	0	0	0	0	0.953	0.994	0	0.168	0.999
RPL14	RPL18A	1852902	1842894	9606.ENSP00000345156	9606.ENSP00000222247	0	0	0	0	0.971	0.998	0.9	0.423	0.999
RPL32	RPS4X	1858438	1855955	9606.ENSP00000380156	9606.ENSP00000362744	0.462	0	0	0	0.94	0.759	0.9	0.213	0.999
RPS19	RPL8	1864285	1845175	9606.ENSP00000470004	9606.ENSP00000262584	0	0	0	0	0.975	0.404	0.9	0.582	0.999
RPS8	RPL21	1858412	1853004	9606.ENSP00000379888	9606.ENSP00000346027	0	0	0	0	0.975	0.899	0.9	0.598	0.999
RPL23	RPS5	1858184	1842374	9606.ENSP00000377865	9606.ENSP00000196551	0.462	0	0	0	0.975	0.909	0.9	0.622	0.999
RPL4	RPL6	1849420	1842405	9606.ENSP00000311430	9606.ENSP00000202773	0	0	0	0	0.975	0.998	0.9	0.639	0.999
RPL35A	RPS7	1859718	1852173	9606.ENSP00000393393	9606.ENSP00000339095	0	0	0	0	0.975	0	0.9	0.681	0.999
RPL23	RPL15	1858184	1849166	9606.ENSP00000377865	9606.ENSP00000309334	0	0	0	0	0.975	0.999	0.9	0.627	0.999
RPS19	RPS2	1864285	1852518	9606.ENSP00000470004	9606.ENSP00000341885	0	0	0	0	0.885	0.998	0.9	0.657	0.999
RPL29	RPL36	1847471	1844136	9606.ENSP00000294189	9606.ENSP00000252543	0	0	0	0	0.975	0.994	0.9	0.75	0.999
RPS27	RPS27A	1854822	1846244	9606.ENSP00000357555	9606.ENSP00000272317	0	0	0	0	0.932	0.981	0.9	0.336	0.999
RPL21	RPL27A	1853004	1853001	9606.ENSP00000346027	9606.ENSP00000346015	0	0	0	0	0.94	0.994	0.9	0.9	0.999
RPL27A	RPS5	1853001	1842374	9606.ENSP00000346015	9606.ENSP00000196551	0.462	0	0	0	0.971	0.725	0.9	0.903	0.999
RPS27L	RPS11	1851302	1846167	9606.ENSP00000331019	9606.ENSP00000270625	0	0	0	0	0.932	0.983	0	0.233	0.999
RPS15	RPL17	1863987	1863674	9606.ENSP00000467676	9606.ENSP00000462023	0.462	0	0	0	0.975	0.474	0.9	0.55	0.999
RPL11	RPL3	1856140	1852999	9606.ENSP00000363676	9606.ENSP00000346001	0.462	0	0	0	0.943	0.998	0.9	0.795	0.999
RPS3A	RPL8	1853009	1845175	9606.ENSP00000346050	9606.ENSP00000262584	0	0	0	0	0.975	0.935	0.9	0.594	0.999
RPS28	RPL24	1864786	1858158	9606.ENSP00000472469	9606.ENSP00000377640	0.462	0	0	0	0.94	0.908	0.9	0.225	0.999
RPL26	RPL37	1847444	1846368	9606.ENSP00000293842	9606.ENSP00000274242	0	0	0	0	0.872	0.978	0.9	0.5	0.999
RPS24	RPL30	1861076	1847048	9606.ENSP00000414321	9606.ENSP00000287038	0	0	0	0	0.83	0.97	0.9	0.481	0.999
RPL26	RPL18A	1847444	1842894	9606.ENSP00000293842	9606.ENSP00000222247	0	0	0	0	0.973	0.977	0.9	0.373	0.999
RPL36A	RPL7	1860470	1852251	9606.ENSP00000404375	9606.ENSP00000339795	0	0	0	0	0.945	0.979	0	0.204	0.999
RPL21	RPL19	1853004	1843024	9606.ENSP00000346027	9606.ENSP00000225430	0	0	0	0	0.939	0.999	0.9	0.621	0.999
RPL21	RPL38	1853004	1849232	9606.ENSP00000346027	9606.ENSP00000309830	0	0	0	0	0.97	0.999	0.9	0.42	0.999
RPL32	RPL4	1858438	1849420	9606.ENSP00000380156	9606.ENSP00000311430	0.462	0	0	0	0.938	0.999	0.9	0.478	0.999
RPS19	RPS16	1864285	1844060	9606.ENSP00000470004	9606.ENSP00000251453	0	0	0	0	0.975	0.999	0.9	0.799	0.999
RPL18	RPS8	1862361	1858412	9606.ENSP00000447001	9606.ENSP00000379888	0	0	0	0	0.975	0.902	0.9	0.682	0.999
RPL17	RPL27A	1863674	1853001	9606.ENSP00000462023	9606.ENSP00000346015	0.462	0	0	0	0.971	0.827	0.9	0.491	0.999
RPS2	RPL26L1	1852518	1845691	9606.ENSP00000341885	9606.ENSP00000265100	0.462	0	0.326	0	0.974	0	0.9	0.432	0.999
RPL11	RPL10A	1856140	1856010	9606.ENSP00000363676	9606.ENSP00000363018	0.161	0	0	0	0.873	0.998	0.9	0.552	0.999
RPS13	RPS7	1862013	1852173	9606.ENSP00000435777	9606.ENSP00000339095	0	0	0	0	0.975	0.999	0.9	0.512	0.999
RPS15	RPS27A	1863987	1846244	9606.ENSP00000467676	9606.ENSP00000272317	0	0	0	0	0.974	0.994	0.9	0.173	0.999
RPS28	RPS23	1864786	1847772	9606.ENSP00000472469	9606.ENSP00000296674	0	0	0	0	0.892	0.999	0.9	0.734	0.999
RPS8	RPS10	1858412	1853151	9606.ENSP00000379888	9606.ENSP00000347271	0	0	0	0	0.871	0.999	0.9	0.591	0.999
RPS2	RPS16	1852518	1844060	9606.ENSP00000341885	9606.ENSP00000251453	0.281	0	0	0	0.94	0.999	0.9	0.656	0.999
RPL5	RPS23	1855221	1847772	9606.ENSP00000359345	9606.ENSP00000296674	0.462	0	0	0	0.938	0.757	0.9	0.591	0.999
RPL15	RPL26	1849166	1847444	9606.ENSP00000309334	9606.ENSP00000293842	0	0	0	0	0.975	0.991	0.9	0.538	0.999
RPL31	RPL18A	1859193	1842894	9606.ENSP00000386717	9606.ENSP00000222247	0.462	0	0	0	0.971	0.999	0.9	0.363	0.999
RPS10	RPS21	1853151	1852991	9606.ENSP00000347271	9606.ENSP00000345957	0	0	0	0	0.736	0.981	0.9	0.541	0.999
RPL18	RPL31	1862361	1859193	9606.ENSP00000447001	9606.ENSP00000386717	0	0	0	0	0.962	0.999	0.9	0.566	0.999
RPS4X	RPL27A	1855955	1853001	9606.ENSP00000362744	9606.ENSP00000346015	0.462	0	0.325	0	0.923	0.936	0.9	0.279	0.999
RPL17	RPL12	1863674	1854209	9606.ENSP00000462023	9606.ENSP00000354739	0.205	0	0	0	0.886	0.977	0.9	0.557	0.999
RPL17	RPL32	1863674	1858438	9606.ENSP00000462023	9606.ENSP00000380156	0.462	0	0	0	0.969	0.982	0.9	0.538	0.999
RPL38	RPL29	1849232	1847471	9606.ENSP00000309830	9606.ENSP00000294189	0	0	0	0	0.975	0.999	0.9	0.703	0.999
RPS8	RPS6	1858412	1857216	9606.ENSP00000379888	9606.ENSP00000369757	0	0	0	0	0.975	0.999	0.9	0.741	0.999
RPL37A	RPL4	1861343	1849420	9606.ENSP00000418082	9606.ENSP00000311430	0	0	0	0	0.864	0.999	0.9	0.584	0.999
RPL18	RPS14	1862361	1849373	9606.ENSP00000447001	9606.ENSP00000311028	0.462	0	0	0	0.975	0.881	0.9	0.407	0.999
RPS27L	RPS16	1851302	1844060	9606.ENSP00000331019	9606.ENSP00000251453	0	0	0	0	0.975	0.983	0	0.207	0.999
RPS13	RPL9	1862013	1853003	9606.ENSP00000435777	9606.ENSP00000346022	0	0	0.247	0	0.975	0.927	0.9	0.721	0.999
RPL9	RPS14	1853003	1849373	9606.ENSP00000346022	9606.ENSP00000311028	0.462	0	0	0	0.962	0.891	0.9	0.636	0.999
RPS3	RPL28	1861952	1860280	9606.ENSP00000433821	9606.ENSP00000401450	0	0	0	0	0.975	0.462	0.9	0.396	0.999
RPL31	RPL3	1859193	1852999	9606.ENSP00000386717	9606.ENSP00000346001	0	0	0	0	0.85	0.981	0.9	0.416	0.999
RPS8	EEF2	1858412	1849021	9606.ENSP00000379888	9606.ENSP00000307940	0	0	0	0	0.746	0.954	0.9	0.388	0.999
RPL23	RPL27	1858184	1844249	9606.ENSP00000377865	9606.ENSP00000253788	0.088	0	0	0	0.975	0.999	0.9	0.428	0.999
RPL10L	RPL35	1847944	1844699	9606.ENSP00000298283	9606.ENSP00000259469	0.462	0	0	0	0.975	0.997	0	0.344	0.999
RPL13A	RPL18A	1857955	1842894	9606.ENSP00000375730	9606.ENSP00000222247	0	0	0	0	0.94	0.992	0.9	0.54	0.999
RPL32	RPS2	1858438	1852518	9606.ENSP00000380156	9606.ENSP00000341885	0.462	0	0	0	0.972	0.864	0.9	0.559	0.999
FAU	RPL27	1861888	1844249	9606.ENSP00000431822	9606.ENSP00000253788	0	0	0	0	0.975	0.877	0.9	0.263	0.999
RPL17	RPL19	1863674	1843024	9606.ENSP00000462023	9606.ENSP00000225430	0.462	0	0	0	0.962	0.981	0.9	0.597	0.999
RPS23	RPS27A	1847772	1846244	9606.ENSP00000296674	9606.ENSP00000272317	0	0	0	0	0.958	0.999	0.9	0.328	0.999
RPL18	RPL27	1862361	1844249	9606.ENSP00000447001	9606.ENSP00000253788	0	0	0	0	0.968	0.999	0.9	0.639	0.999
RPL26	RPL35	1847444	1844699	9606.ENSP00000293842	9606.ENSP00000259469	0.462	0	0	0	0.975	0.988	0.9	0.656	0.999
RPL18	RPL11	1862361	1856140	9606.ENSP00000447001	9606.ENSP00000363676	0	0	0	0	0.889	0.999	0.9	0.471	0.999
RPS4X	RPL4	1855955	1849420	9606.ENSP00000362744	9606.ENSP00000311430	0.462	0	0	0	0.975	0.917	0.9	0.294	0.999
RPS15	RPL3L	1863987	1846030	9606.ENSP00000467676	9606.ENSP00000268661	0.462	0	0	0	0.974	0.527	0.9	0.42	0.999
RPS24	RPS3A	1861076	1853009	9606.ENSP00000414321	9606.ENSP00000346050	0	0	0	0	0.722	0.999	0.9	0.407	0.999
RPL18	ENSG00000215472	1862361	1859428	9606.ENSP00000447001	9606.ENSP00000389465	0	0	0	0	0.963	0.994	0	0.314	0.999
RPS4X	RPSA	1855955	1853012	9606.ENSP00000362744	9606.ENSP00000346067	0	0	0	0	0.975	0.995	0.9	0.214	0.999
RPL22	RPL19	1853014	1843024	9606.ENSP00000346088	9606.ENSP00000225430	0	0	0	0	0.697	0.997	0.9	0.385	0.999
RPL5	RPL29	1855221	1847471	9606.ENSP00000359345	9606.ENSP00000294189	0	0	0	0	0.79	0.997	0.9	0.715	0.999
RPS29	RPS12	1858354	1843234	9606.ENSP00000379339	9606.ENSP00000230050	0	0	0	0	0.89	0.993	0.9	0.461	0.999
RPL15	RPS11	1849166	1846167	9606.ENSP00000309334	9606.ENSP00000270625	0	0	0	0	0.95	0.932	0.9	0.417	0.999
RPL23	RPLP1	1858184	1853006	9606.ENSP00000377865	9606.ENSP00000346037	0	0	0	0	0.938	0.992	0.9	0.161	0.999
RPL11	RPL6	1856140	1842405	9606.ENSP00000363676	9606.ENSP00000202773	0.092	0	0	0	0.869	0.999	0.9	0.581	0.999
RPL10A	RPL15	1856010	1849166	9606.ENSP00000363018	9606.ENSP00000309334	0	0	0	0	0.975	0.999	0.9	0.528	0.999
RPL37A	RPL37	1861343	1846368	9606.ENSP00000418082	9606.ENSP00000274242	0	0	0	0	0.736	0.988	0.9	0.558	0.999
RPL3	RPL26	1852999	1847444	9606.ENSP00000346001	9606.ENSP00000293842	0.462	0	0	0	0.887	0.971	0.9	0.55	0.999
RPS24	RPS26	1861076	1853363	9606.ENSP00000414321	9606.ENSP00000348849	0	0	0	0	0.736	0.997	0.9	0.83	0.999
RPS4X	RPLP2	1855955	1850446	9606.ENSP00000362744	9606.ENSP00000322419	0	0	0	0	0.975	0.865	0.9	0.156	0.999
ENSG00000215472	RPL12	1859428	1854209	9606.ENSP00000389465	9606.ENSP00000354739	0.205	0	0	0	0.886	0.988	0	0.34	0.999
RPS11	RPS16	1846167	1844060	9606.ENSP00000270625	9606.ENSP00000251453	0.212	0	0	0	0.93	0.999	0.9	0.6	0.999
RPL12	RPL22	1854209	1853014	9606.ENSP00000354739	9606.ENSP00000346088	0	0	0	0	0.489	0.996	0.9	0.383	0.999
RPL4	RPL26	1849420	1847444	9606.ENSP00000311430	9606.ENSP00000293842	0.462	0	0.336	0	0.952	0.98	0.9	0.535	0.999
RPS3A	RPS2	1853009	1852518	9606.ENSP00000346050	9606.ENSP00000341885	0	0	0	0	0.975	0.999	0.9	0.619	0.999
RPL31	RPL9	1859193	1853003	9606.ENSP00000386717	9606.ENSP00000346022	0	0	0	0	0.939	0.999	0.9	0.716	0.999
RPS15A	RPS11	1850066	1846167	9606.ENSP00000318646	9606.ENSP00000270625	0.462	0	0	0	0.973	0.999	0.9	0.578	0.999
RPL21	RPS27A	1853004	1846244	9606.ENSP00000346027	9606.ENSP00000272317	0	0	0	0	0.913	0.938	0.9	0.195	0.999
RPL11	RPL12	1856140	1854209	9606.ENSP00000363676	9606.ENSP00000354739	0.239	0	0	0	0.886	0.998	0.9	0.66	0.999
RPS2	RPL3L	1852518	1846030	9606.ENSP00000341885	9606.ENSP00000268661	0.462	0	0	0	0.975	0.509	0.9	0.34	0.999
RPL36A	RPL26	1860470	1847444	9606.ENSP00000404375	9606.ENSP00000293842	0	0	0	0	0.973	0.971	0	0.396	0.999
RPL10A	RPS5	1856010	1842374	9606.ENSP00000363018	9606.ENSP00000196551	0.462	0	0	0	0.891	0.97	0.9	0.756	0.999
RPS19	RPS23	1864285	1847772	9606.ENSP00000470004	9606.ENSP00000296674	0	0	0	0	0.966	0.999	0.9	0.652	0.999
RPL28	RPL9	1860280	1853003	9606.ENSP00000401450	9606.ENSP00000346022	0	0	0	0	0.935	0.965	0.9	0.168	0.999
RPL38	RPL19	1849232	1843024	9606.ENSP00000309830	9606.ENSP00000225430	0	0	0	0	0.951	0.993	0.9	0.302	0.999
RPL12	RPL14	1854209	1852902	9606.ENSP00000354739	9606.ENSP00000345156	0	0	0	0	0.876	0.998	0.9	0.456	0.999
RPS3A	RPL30	1853009	1847048	9606.ENSP00000346050	9606.ENSP00000287038	0	0	0	0	0.975	0.957	0.9	0.561	0.999
RPS21	RPS11	1852991	1846167	9606.ENSP00000345957	9606.ENSP00000270625	0	0	0	0	0.944	0.999	0.9	0.202	0.999
RPL17	RPS6	1863674	1857216	9606.ENSP00000462023	9606.ENSP00000369757	0	0	0	0	0.975	0.93	0.9	0.4	0.999
RPS14	RPS9	1849373	1848467	9606.ENSP00000311028	9606.ENSP00000302896	0.462	0	0.303	0	0.975	0.988	0	0.597	0.999
RPL30	RPS11	1847048	1846167	9606.ENSP00000287038	9606.ENSP00000270625	0	0	0	0	0.939	0.946	0.9	0.786	0.999
RPL27A	RPL3L	1853001	1846030	9606.ENSP00000346015	9606.ENSP00000268661	0.462	0	0.266	0	0.962	0.831	0.9	0.486	0.999
RPS3	RPL3L	1861952	1846030	9606.ENSP00000433821	9606.ENSP00000268661	0.462	0	0	0	0.975	0.519	0.9	0.361	0.999
RPS19	RPS7	1864285	1852173	9606.ENSP00000470004	9606.ENSP00000339095	0	0	0	0	0.975	0.999	0.9	0.758	0.999
RPL4	RPS14	1849420	1849373	9606.ENSP00000311430	9606.ENSP00000311028	0.462	0	0	0	0.934	0.907	0.9	0.589	0.999
RPS28	RPS5	1864786	1842374	9606.ENSP00000472469	9606.ENSP00000196551	0	0	0	0	0.933	0.994	0.9	0.614	0.999
RPL9	RPL3	1853003	1852999	9606.ENSP00000346022	9606.ENSP00000346001	0.462	0	0.346	0	0.942	0.997	0.9	0.703	0.999
RPS2	RPS12	1852518	1843234	9606.ENSP00000341885	9606.ENSP00000230050	0	0	0	0	0.967	0.999	0.9	0.657	0.999
RPL19	RPL18A	1843024	1842894	9606.ENSP00000225430	9606.ENSP00000222247	0	0	0	0	0.975	0.999	0.9	0.467	0.999
RPL28	RPL24	1860280	1858158	9606.ENSP00000401450	9606.ENSP00000377640	0	0	0	0	0.975	0.965	0.9	0.571	0.999
RPS6	RPLP0	1857216	1852166	9606.ENSP00000369757	9606.ENSP00000339027	0	0	0	0	0.939	0.903	0.9	0.261	0.999
RPS19	RPL35	1864285	1844699	9606.ENSP00000470004	9606.ENSP00000259469	0	0	0	0	0.975	0.94	0.9	0.479	0.999
RPL11	RPL37	1856140	1846368	9606.ENSP00000363676	9606.ENSP00000274242	0	0	0	0	0.736	0.989	0.9	0.309	0.999
RPL32	RPL3	1858438	1852999	9606.ENSP00000380156	9606.ENSP00000346001	0.462	0	0	0	0.949	0.998	0.9	0.559	0.999
RPS15	RPS16	1863987	1844060	9606.ENSP00000467676	9606.ENSP00000251453	0.189	0	0	0	0.975	0.997	0.9	0.701	0.999
RPS3	RPS24	1861952	1861076	9606.ENSP00000433821	9606.ENSP00000414321	0	0	0	0	0.767	0.999	0.9	0.389	0.999
RPL14	RPS23	1852902	1847772	9606.ENSP00000345156	9606.ENSP00000296674	0	0	0	0	0.961	0.913	0.9	0.309	0.999
RPL5	RPL26	1855221	1847444	9606.ENSP00000359345	9606.ENSP00000293842	0.462	0	0	0	0.975	0.981	0.9	0.789	0.999
RPL22	RPL10L	1853014	1847944	9606.ENSP00000346088	9606.ENSP00000298283	0	0	0	0	0.724	0.996	0	0.16	0.999
RPS15	RPS24	1863987	1861076	9606.ENSP00000467676	9606.ENSP00000414321	0	0	0	0	0.873	0.997	0.9	0.513	0.999
RPS8	RPS12	1858412	1843234	9606.ENSP00000379888	9606.ENSP00000230050	0	0	0	0	0.939	0.999	0.9	0.662	0.999
RPS15A	RPL26L1	1850066	1845691	9606.ENSP00000318646	9606.ENSP00000265100	0.462	0	0	0	0.975	0.359	0.9	0.46	0.999
RPS19	EEF2	1864285	1849021	9606.ENSP00000470004	9606.ENSP00000307940	0	0	0	0	0.225	0.98	0.9	0.4	0.999
RPL35A	RPL18A	1859718	1842894	9606.ENSP00000393393	9606.ENSP00000222247	0	0	0	0	0.975	0.994	0.9	0.389	0.999
RPL13A	RPL10A	1857955	1856010	9606.ENSP00000375730	9606.ENSP00000363018	0	0	0	0	0.932	0.987	0.9	0.525	0.999
RPS3A	RPS16	1853009	1844060	9606.ENSP00000346050	9606.ENSP00000251453	0	0	0	0	0.975	0.999	0.9	0.542	0.999
RPL9	RPS23	1853003	1847772	9606.ENSP00000346022	9606.ENSP00000296674	0.462	0	0	0	0.939	0.9	0.9	0.598	0.999
RPL35A	RPL26	1859718	1847444	9606.ENSP00000393393	9606.ENSP00000293842	0	0	0	0	0.969	0.979	0.9	0.4	0.999
UBA52	RPL11	1859324	1856140	9606.ENSP00000388107	9606.ENSP00000363676	0	0	0	0	0.89	0.96	0.9	0.286	0.999
RPL32	RPL19	1858438	1843024	9606.ENSP00000380156	9606.ENSP00000225430	0.462	0	0	0	0.949	0.999	0.9	0.71	0.999
RPS15	RPS23	1863987	1847772	9606.ENSP00000467676	9606.ENSP00000296674	0.462	0	0	0	0.975	0.997	0.9	0.599	0.999
RPS19	RPL23	1864285	1858184	9606.ENSP00000470004	9606.ENSP00000377865	0	0	0	0	0.968	0.847	0.9	0.636	0.999
RPS13	RPL15	1862013	1849166	9606.ENSP00000435777	9606.ENSP00000309334	0	0	0	0	0.975	0.938	0.9	0.598	0.999
RPL17	RPL10L	1863674	1847944	9606.ENSP00000462023	9606.ENSP00000298283	0.462	0	0	0	0.975	0.968	0	0.443	0.999
RPS28	UBA52	1864786	1859324	9606.ENSP00000472469	9606.ENSP00000388107	0	0	0	0	0.975	0.815	0.9	0.173	0.999
RPL12	RPL10L	1854209	1847944	9606.ENSP00000354739	9606.ENSP00000298283	0.278	0	0	0	0.885	0.996	0	0.524	0.999
RPL37A	RPL7	1861343	1852251	9606.ENSP00000418082	9606.ENSP00000339795	0	0	0	0	0.757	0.998	0.9	0.389	0.999
RPS8	RPLP1	1858412	1853006	9606.ENSP00000379888	9606.ENSP00000346037	0	0	0	0	0.965	0.899	0.9	0.487	0.999
RPL3	RPL4	1852999	1849420	9606.ENSP00000346001	9606.ENSP00000311430	0.462	0	0	0	0.975	0.998	0.9	0.869	0.999
RPS21	RPS27L	1852991	1851302	9606.ENSP00000345957	9606.ENSP00000331019	0	0	0	0	0.975	0.988	0	0.126	0.999
RPS24	RPS10	1861076	1853151	9606.ENSP00000414321	9606.ENSP00000347271	0	0	0	0	0.708	0.998	0.9	0.743	0.999
RPL14	RPL37	1852902	1846368	9606.ENSP00000345156	9606.ENSP00000274242	0	0	0	0	0.974	0.994	0.9	0.48	0.999
RPS24	RPS12	1861076	1843234	9606.ENSP00000414321	9606.ENSP00000230050	0	0	0	0	0.803	0.999	0.9	0.406	0.999
RPS19	RPL7	1864285	1852251	9606.ENSP00000470004	9606.ENSP00000339795	0	0	0	0	0.939	0.819	0.9	0.635	0.999
RPL35A	RPL23	1859718	1858184	9606.ENSP00000393393	9606.ENSP00000377865	0	0	0	0	0.975	0.99	0.9	0.24	0.999
RPL31	RPS12	1859193	1843234	9606.ENSP00000386717	9606.ENSP00000230050	0	0	0	0	0.925	0.952	0.9	0.435	0.999
RPL18	RPL8	1862361	1845175	9606.ENSP00000447001	9606.ENSP00000262584	0	0	0	0	0.974	0.999	0.9	0.622	0.999
RPSA	RPL18A	1853012	1842894	9606.ENSP00000346067	9606.ENSP00000222247	0	0	0	0	0.975	0.679	0.9	0.266	0.999
RPL35A	RPLP2	1859718	1850446	9606.ENSP00000393393	9606.ENSP00000322419	0	0	0	0	0.975	0.933	0.9	0.368	0.999
RPL5	RPL37	1855221	1846368	9606.ENSP00000359345	9606.ENSP00000274242	0	0	0	0	0.631	0.991	0.9	0.517	0.999
RPL22	RPL26L1	1853014	1845691	9606.ENSP00000346088	9606.ENSP00000265100	0	0	0	0	0.951	0.718	0.9	0.66	0.999
RPL23	RPL38	1858184	1849232	9606.ENSP00000377865	9606.ENSP00000309830	0	0	0	0	0.975	0.992	0.9	0.399	0.999
RPS15	UBA52	1863987	1859324	9606.ENSP00000467676	9606.ENSP00000388107	0	0	0	0	0.975	0.82	0.9	0.212	0.999
RPL13	RPL30	1849017	1847048	9606.ENSP00000307889	9606.ENSP00000287038	0	0	0	0	0.961	0.999	0.9	0.605	0.999
RPS25	RPS15A	1861989	1850066	9606.ENSP00000435096	9606.ENSP00000318646	0	0	0	0	0.935	0.983	0	0.624	0.999
RPSA	RPL8	1853012	1845175	9606.ENSP00000346067	9606.ENSP00000262584	0.071	0	0	0	0.975	0.712	0.9	0.391	0.999
RPS3	RPS2	1861952	1852518	9606.ENSP00000433821	9606.ENSP00000341885	0.462	0	0	0	0.975	0.999	0.9	0.799	0.999
RPL30	RPL37	1847048	1846368	9606.ENSP00000287038	9606.ENSP00000274242	0	0	0	0	0.88	0.997	0.9	0.517	0.999
RPS11	RPL6	1846167	1842405	9606.ENSP00000270625	9606.ENSP00000202773	0.08	0	0	0	0.884	0.885	0.9	0.644	0.999
RPL14	RPL35	1852902	1844699	9606.ENSP00000345156	9606.ENSP00000259469	0	0	0	0	0.94	0.999	0.9	0.501	0.999
RPS27	RPS12	1854822	1843234	9606.ENSP00000357555	9606.ENSP00000230050	0	0	0	0	0.94	0.988	0.9	0.507	0.999
RPL18	RPL13	1862361	1849017	9606.ENSP00000447001	9606.ENSP00000307889	0	0	0	0	0.974	0.999	0.9	0.482	0.999
RPL13A	RPL13	1857955	1849017	9606.ENSP00000375730	9606.ENSP00000307889	0	0	0	0	0.953	0.993	0.9	0.364	0.999
RPS10	RPL9	1853151	1853003	9606.ENSP00000347271	9606.ENSP00000346022	0	0	0	0	0.938	0.9	0.9	0.717	0.999
RPS23	RPS11	1847772	1846167	9606.ENSP00000296674	9606.ENSP00000270625	0.462	0	0	0	0.965	0.999	0.9	0.538	0.999
RPL4	RPL36	1849420	1844136	9606.ENSP00000311430	9606.ENSP00000252543	0	0	0	0	0.872	0.997	0.9	0.395	0.999
RPL17	RPL4	1863674	1849420	9606.ENSP00000462023	9606.ENSP00000311430	0.462	0	0	0	0.975	0.98	0.9	0.663	0.999
RPS28	RPS3	1864786	1861952	9606.ENSP00000472469	9606.ENSP00000433821	0	0	0	0	0.939	0.999	0.9	0.608	0.999
RPS3	RPS3A	1861952	1853009	9606.ENSP00000433821	9606.ENSP00000346050	0	0	0.23	0	0.975	0.999	0.9	0.686	0.999
RPS21	RPS15A	1852991	1850066	9606.ENSP00000345957	9606.ENSP00000318646	0	0	0	0	0.975	0.998	0.9	0.256	0.999
RPL27A	RPL4	1853001	1849420	9606.ENSP00000346015	9606.ENSP00000311430	0.462	0	0	0	0.932	0.994	0.9	0.518	0.999
RPS15	RPS20	1863987	1861789	9606.ENSP00000467676	9606.ENSP00000429374	0.462	0	0	0	0.975	0.995	0.9	0.783	0.999
RPL24	RPLP1	1858158	1853006	9606.ENSP00000377640	9606.ENSP00000346037	0	0	0	0	0.92	0.931	0.9	0.412	0.999
RPLP1	RPL18A	1853006	1842894	9606.ENSP00000346037	9606.ENSP00000222247	0.103	0	0	0	0.943	0.925	0.9	0.136	0.999
RPLP0	RPL13	1852166	1849017	9606.ENSP00000339027	9606.ENSP00000307889	0	0	0	0	0.952	0.997	0.9	0.129	0.999
RPL13A	RPL15	1857955	1849166	9606.ENSP00000375730	9606.ENSP00000309334	0	0	0	0	0.975	0.994	0.9	0.231	0.999
ENSG00000215472	RPL24	1859428	1858158	9606.ENSP00000389465	9606.ENSP00000377640	0	0	0	0	0.962	0.988	0	0.34	0.999
RPS3	RPL29	1861952	1847471	9606.ENSP00000433821	9606.ENSP00000294189	0	0	0	0	0.959	0.817	0.9	0.711	0.999
RPS13	RPL6	1862013	1842405	9606.ENSP00000435777	9606.ENSP00000202773	0	0	0	0	0.94	0.895	0.9	0.706	0.999
RPL34	RPL27A	1858216	1853001	9606.ENSP00000378160	9606.ENSP00000346015	0.283	0	0	0	0.913	0.991	0.9	0.393	0.999
RPS8	RPL8	1858412	1845175	9606.ENSP00000379888	9606.ENSP00000262584	0	0	0	0	0.975	0.887	0.9	0.64	0.999
RPL30	RPS16	1847048	1844060	9606.ENSP00000287038	9606.ENSP00000251453	0.065	0	0	0	0.975	0.957	0.9	0.796	0.999
RPL5	RPL35	1855221	1844699	9606.ENSP00000359345	9606.ENSP00000259469	0.462	0	0	0	0.975	0.994	0.9	0.591	0.999
RPL4	RPL30	1849420	1847048	9606.ENSP00000311430	9606.ENSP00000287038	0	0	0	0	0.939	0.999	0.9	0.797	0.999
RPL22	RPL30	1853014	1847048	9606.ENSP00000346088	9606.ENSP00000287038	0	0	0	0	0.736	0.998	0.9	0.749	0.999
RPS27	RPS15A	1854822	1850066	9606.ENSP00000357555	9606.ENSP00000318646	0	0	0	0	0.94	0.991	0.9	0.603	0.999
ENSG00000215472	RPL3	1859428	1852999	9606.ENSP00000389465	9606.ENSP00000346001	0.462	0	0	0	0.965	0.982	0	0.34	0.999
RPL35A	RPL12	1859718	1854209	9606.ENSP00000393393	9606.ENSP00000354739	0	0	0	0	0.892	0.985	0.9	0.576	0.999
RPS8	RPL10A	1858412	1856010	9606.ENSP00000379888	9606.ENSP00000363018	0	0	0	0	0.939	0.927	0.9	0.391	0.999
RPL37A	RPL19	1861343	1843024	9606.ENSP00000418082	9606.ENSP00000225430	0	0	0	0	0.94	0.999	0.9	0.536	0.999
RPL11	RPS2	1856140	1852518	9606.ENSP00000363676	9606.ENSP00000341885	0.462	0	0	0	0.975	0.951	0.9	0.682	0.999
RPL15	RPL29	1849166	1847471	9606.ENSP00000309334	9606.ENSP00000294189	0	0	0	0	0.913	0.994	0.9	0.587	0.999
RPL10A	RPLP0	1856010	1852166	9606.ENSP00000363018	9606.ENSP00000339027	0.462	0	0	0	0.975	0.996	0.9	0.591	0.999
RPL3	RPL14	1852999	1852902	9606.ENSP00000346001	9606.ENSP00000345156	0	0	0	0	0.934	0.998	0.9	0.552	0.999
RPS24	RPSA	1861076	1853012	9606.ENSP00000414321	9606.ENSP00000346067	0	0	0	0	0.682	0.993	0.9	0.217	0.999
UBA52	RPL34	1859324	1858216	9606.ENSP00000388107	9606.ENSP00000378160	0	0	0	0	0.957	0.96	0.9	0.343	0.999
RPS3	RPS9	1861952	1848467	9606.ENSP00000433821	9606.ENSP00000302896	0.462	0	0	0	0.975	0.988	0	0.693	0.999
RPL17	RPL31	1863674	1859193	9606.ENSP00000462023	9606.ENSP00000386717	0	0	0	0	0.975	0.98	0.9	0.585	0.999
RPS15	RPLP2	1863987	1850446	9606.ENSP00000467676	9606.ENSP00000322419	0	0	0	0	0.975	0.907	0.9	0.253	0.999
RPL35A	RPL4	1859718	1849420	9606.ENSP00000393393	9606.ENSP00000311430	0	0	0	0	0.975	0.991	0.9	0.313	0.999
RPL18	RPS7	1862361	1852173	9606.ENSP00000447001	9606.ENSP00000339095	0	0	0	0	0.975	0.78	0.9	0.508	0.999
RPL4	RPL37	1849420	1846368	9606.ENSP00000311430	9606.ENSP00000274242	0	0	0	0	0.974	0.989	0.9	0.433	0.999
RPL14	RPL4	1852902	1849420	9606.ENSP00000345156	9606.ENSP00000311430	0	0	0	0	0.975	0.998	0.9	0.549	0.999
RPL12	RPL21	1854209	1853004	9606.ENSP00000354739	9606.ENSP00000346027	0	0	0	0	0.736	0.998	0.9	0.582	0.999
FAU	RPL5	1861888	1855221	9606.ENSP00000431822	9606.ENSP00000359345	0	0	0	0	0.975	0.917	0.9	0.159	0.999
RPL28	RPS5	1860280	1842374	9606.ENSP00000401450	9606.ENSP00000196551	0	0	0	0	0.975	0	0.9	0.871	0.999
FAU	RPS7	1861888	1852173	9606.ENSP00000431822	9606.ENSP00000339095	0	0	0	0	0.975	0.997	0.9	0.103	0.999
RPL13A	RPL4	1857955	1849420	9606.ENSP00000375730	9606.ENSP00000311430	0.181	0	0	0	0.975	0.994	0.9	0.706	0.999
RPL23A	RPL5	1859401	1855221	9606.ENSP00000389103	9606.ENSP00000359345	0.462	0	0	0	0.972	0.999	0.9	0.659	0.999
RPS3A	RPL9	1853009	1853003	9606.ENSP00000346050	9606.ENSP00000346022	0	0	0	0	0.959	0.937	0.9	0.605	0.999
RPL30	RPS12	1847048	1843234	9606.ENSP00000287038	9606.ENSP00000230050	0	0	0	0	0.975	0.507	0.9	0.763	0.999
RPL29	RPS12	1847471	1843234	9606.ENSP00000294189	9606.ENSP00000230050	0	0	0	0	0.975	0.947	0.9	0.485	0.999
RPL23A	RPS6	1859401	1857216	9606.ENSP00000389103	9606.ENSP00000369757	0	0	0	0	0.89	0.947	0.9	0.191	0.999
RPL12	RPS5	1854209	1842374	9606.ENSP00000354739	9606.ENSP00000196551	0.462	0	0	0	0.873	0.956	0.9	0.598	0.999
RPL17	RPS15A	1863674	1850066	9606.ENSP00000462023	9606.ENSP00000318646	0.462	0	0	0	0.963	0.928	0.9	0.523	0.999
RPL18	RPL28	1862361	1860280	9606.ENSP00000447001	9606.ENSP00000401450	0	0	0	0	0.975	0.965	0.9	0.593	0.999
RPL8	RPS5	1845175	1842374	9606.ENSP00000262584	9606.ENSP00000196551	0.462	0	0	0	0.938	0.628	0.9	0.638	0.999
RPS14	RPL15	1849373	1849166	9606.ENSP00000311028	9606.ENSP00000309334	0	0	0	0	0.975	0.931	0.9	0.472	0.999
RPS10	RPS15A	1853151	1850066	9606.ENSP00000347271	9606.ENSP00000318646	0	0	0	0	0.736	0.998	0.9	0.448	0.999
RPL23A	RPL19	1859401	1843024	9606.ENSP00000389103	9606.ENSP00000225430	0.462	0	0	0	0.795	0.999	0.9	0.479	0.999
RPS3	RPS4X	1861952	1855955	9606.ENSP00000433821	9606.ENSP00000362744	0.462	0	0	0	0.975	0.999	0.9	0.361	0.999
RPS4X	RPL6	1855955	1842405	9606.ENSP00000362744	9606.ENSP00000202773	0.086	0	0	0	0.958	0.881	0.9	0.371	0.999
RPS19	RPL21	1864285	1853004	9606.ENSP00000470004	9606.ENSP00000346027	0.084	0	0	0	0.975	0.898	0.9	0.555	0.999
RPS28	RPL36	1864786	1844136	9606.ENSP00000472469	9606.ENSP00000252543	0	0	0	0	0.975	0.893	0.9	0.226	0.999
RPS2	RPS27A	1852518	1846244	9606.ENSP00000341885	9606.ENSP00000272317	0	0	0	0	0.956	0.998	0.9	0.125	0.999
RPS19	RPS15	1864285	1863987	9606.ENSP00000470004	9606.ENSP00000467676	0	0	0	0	0.975	0.998	0.9	0.712	0.999
RPS8	RPS4Y1	1858412	1844020	9606.ENSP00000379888	9606.ENSP00000250784	0	0	0	0	0.974	0.725	0.9	0.528	0.999
RPL28	RPS3A	1860280	1853009	9606.ENSP00000401450	9606.ENSP00000346050	0	0	0	0	0.975	0.524	0.9	0.47	0.999
RPL34	RPL23	1858216	1858184	9606.ENSP00000378160	9606.ENSP00000377865	0.208	0	0	0	0.938	0.988	0.9	0.947	0.999
RPL21	RPS16	1853004	1844060	9606.ENSP00000346027	9606.ENSP00000251453	0	0	0	0	0.975	0.931	0.9	0.381	0.999
RPL9	RPL14	1853003	1852902	9606.ENSP00000346022	9606.ENSP00000345156	0.112	0	0	0	0.965	0.999	0.9	0.547	0.999
RPL35A	RPL13	1859718	1849017	9606.ENSP00000393393	9606.ENSP00000307889	0	0	0	0	0.975	0.994	0.9	0.191	0.999
RPS13	RPL18A	1862013	1842894	9606.ENSP00000435777	9606.ENSP00000222247	0	0	0	0	0.975	0.943	0.9	0.362	0.999
RPL23	RPS15A	1858184	1850066	9606.ENSP00000377865	9606.ENSP00000318646	0.462	0	0	0	0.975	0.897	0.9	0.494	0.999
RPL3L	RPL8	1846030	1845175	9606.ENSP00000268661	9606.ENSP00000262584	0.462	0	0	0	0.975	0.829	0.9	0.545	0.999
RPS3	RPL19	1861952	1843024	9606.ENSP00000433821	9606.ENSP00000225430	0.462	0	0.352	0	0.975	0.916	0.9	0.598	0.999
RPL27A	RPL27	1853001	1844249	9606.ENSP00000346015	9606.ENSP00000253788	0.206	0	0	0	0.96	0.994	0.9	0.28	0.999
RPS4X	RPLP0	1855955	1852166	9606.ENSP00000362744	9606.ENSP00000339027	0	0	0	0	0.973	0.823	0.9	0.205	0.999
RPLP2	RPS16	1850446	1844060	9606.ENSP00000322419	9606.ENSP00000251453	0	0	0	0	0.975	0.934	0.9	0.184	0.999
RPS10	RPL14	1853151	1852902	9606.ENSP00000347271	9606.ENSP00000345156	0	0	0	0	0.882	0.867	0.9	0.472	0.999
RPL5	RPL30	1855221	1847048	9606.ENSP00000359345	9606.ENSP00000287038	0	0	0	0	0.967	0.998	0.9	0.772	0.999
RPLP1	RPS7	1853006	1852173	9606.ENSP00000346037	9606.ENSP00000339095	0	0	0	0	0.885	0.92	0.9	0.435	0.999
RPL4	RPS4Y1	1849420	1844020	9606.ENSP00000311430	9606.ENSP00000250784	0.462	0	0	0	0.975	0.35	0.9	0.126	0.999
RPL12	RPLP2	1854209	1850446	9606.ENSP00000354739	9606.ENSP00000322419	0.462	0	0	0	0.81	0.935	0.9	0.295	0.999
RPS15	RPL4	1863987	1849420	9606.ENSP00000467676	9606.ENSP00000311430	0.462	0	0	0	0.975	0	0.9	0.605	0.999
RPL30	RPL35	1847048	1844699	9606.ENSP00000287038	9606.ENSP00000259469	0	0	0	0	0.97	0.999	0.9	0.425	0.999
RPS14	RPS11	1849373	1846167	9606.ENSP00000311028	9606.ENSP00000270625	0.462	0	0.274	0	0.934	0.999	0.9	0.73	0.999
RPL23	RPS4X	1858184	1855955	9606.ENSP00000377865	9606.ENSP00000362744	0.462	0	0	0	0.952	0.9	0.9	0.184	0.999
RPL21	RPL7	1853004	1852251	9606.ENSP00000346027	9606.ENSP00000339795	0	0	0	0	0.93	0.998	0.9	0.628	0.999
RPL39	RPL4	1854349	1849420	9606.ENSP00000355315	9606.ENSP00000311430	0	0	0	0	0.854	0.987	0.9	0.352	0.999
RPS10	RPS12	1853151	1843234	9606.ENSP00000347271	9606.ENSP00000230050	0	0	0	0	0.736	0.992	0.9	0.559	0.999
RPS3	RPL4	1861952	1849420	9606.ENSP00000433821	9606.ENSP00000311430	0.462	0	0	0	0.975	0.937	0.9	0.712	0.999
RPS20	RPLP2	1861789	1850446	9606.ENSP00000429374	9606.ENSP00000322419	0	0	0	0	0.975	0.899	0.9	0.168	0.999
EEF2	RPL8	1849021	1845175	9606.ENSP00000307940	9606.ENSP00000262584	0.462	0	0	0	0.885	0.676	0.9	0.872	0.999
RPS29	RPS4X	1858354	1855955	9606.ENSP00000379339	9606.ENSP00000362744	0.462	0	0	0	0.904	0.988	0.9	0.347	0.999
RPL36A	RPL30	1860470	1847048	9606.ENSP00000404375	9606.ENSP00000287038	0	0	0	0	0.975	0.982	0	0.778	0.999
RPL5	RPL21	1855221	1853004	9606.ENSP00000359345	9606.ENSP00000346027	0	0	0	0	0.962	0.998	0.9	0.856	0.999
UBA52	RPL7	1859324	1852251	9606.ENSP00000388107	9606.ENSP00000339795	0	0	0	0	0.888	0.951	0.9	0.259	0.999
RPL10A	RPL37	1856010	1846368	9606.ENSP00000363018	9606.ENSP00000274242	0	0	0	0	0.736	0.985	0.9	0.329	0.999
RPL22	RPL38	1853014	1849232	9606.ENSP00000346088	9606.ENSP00000309830	0	0	0	0	0.741	0.981	0.9	0.378	0.999
RPS3A	RPL3	1853009	1852999	9606.ENSP00000346050	9606.ENSP00000346001	0	0	0	0	0.975	0.93	0.9	0.442	0.999
RPL10A	RPL4	1856010	1849420	9606.ENSP00000363018	9606.ENSP00000311430	0.257	0	0	0	0.975	0.998	0.9	0.659	0.999
RPS3A	RPS9	1853009	1848467	9606.ENSP00000346050	9606.ENSP00000302896	0	0	0	0	0.975	0.991	0	0.523	0.999
RPL35	RPL19	1844699	1843024	9606.ENSP00000259469	9606.ENSP00000225430	0.462	0	0	0	0.94	0.994	0.9	0.413	0.999
RPS24	RPS6	1861076	1857216	9606.ENSP00000414321	9606.ENSP00000369757	0.129	0	0	0	0.674	0.999	0.9	0.388	0.999
FAU	RPS15A	1861888	1850066	9606.ENSP00000431822	9606.ENSP00000318646	0	0	0	0	0.938	0.997	0.9	0.297	0.999
RPS28	FAU	1864786	1861888	9606.ENSP00000472469	9606.ENSP00000431822	0	0	0	0	0.937	0.997	0.9	0.435	0.999
ENSG00000215472	RPL11	1859428	1856140	9606.ENSP00000389465	9606.ENSP00000363676	0.462	0	0	0	0.973	0.994	0	0.34	0.999
RPS15A	EEF2	1850066	1849021	9606.ENSP00000318646	9606.ENSP00000307940	0.462	0	0	0	0.836	0.985	0.9	0.34	0.999
RPS21	RPL13	1852991	1849017	9606.ENSP00000345957	9606.ENSP00000307889	0	0	0	0	0.952	0.906	0.9	0.33	0.999
RPL31	RPL13A	1859193	1857955	9606.ENSP00000386717	9606.ENSP00000375730	0	0	0	0	0.95	0.994	0.9	0.331	0.999
RPL23	RPL4	1858184	1849420	9606.ENSP00000377865	9606.ENSP00000311430	0.462	0	0	0	0.954	0.999	0.9	0.657	0.999
RPL27A	RPL13	1853001	1849017	9606.ENSP00000346015	9606.ENSP00000307889	0	0	0	0	0.965	0.999	0.9	0.345	0.999
RPS15	RPS7	1863987	1852173	9606.ENSP00000467676	9606.ENSP00000339095	0	0	0	0	0.975	0.997	0.9	0.519	0.999
RPL5	RPS14	1855221	1849373	9606.ENSP00000359345	9606.ENSP00000311028	0.462	0	0	0	0.975	0.785	0.9	0.778	0.999
RPLP1	RPL19	1853006	1843024	9606.ENSP00000346037	9606.ENSP00000225430	0	0	0	0	0.825	0.966	0.9	0.341	0.999
RPS3	RPL7	1861952	1852251	9606.ENSP00000433821	9606.ENSP00000339795	0.462	0	0	0	0.974	0.943	0.9	0.656	0.999
RPL35	RPL6	1844699	1842405	9606.ENSP00000259469	9606.ENSP00000202773	0	0	0	0	0.884	0.999	0.9	0.415	0.999
RPL10A	RPL27	1856010	1844249	9606.ENSP00000363018	9606.ENSP00000253788	0	0	0	0	0.936	0.988	0.9	0.382	0.999
RPL17	RPS13	1863674	1862013	9606.ENSP00000462023	9606.ENSP00000435777	0	0	0	0	0.965	0.927	0.9	0.656	0.999
RPS13	RPS15A	1862013	1850066	9606.ENSP00000435777	9606.ENSP00000318646	0	0	0	0	0.975	0.999	0.9	0.523	0.999
RPS15A	RPL35	1850066	1844699	9606.ENSP00000318646	9606.ENSP00000259469	0.462	0	0	0	0.975	0	0.9	0.484	0.999
RPL26	RPL8	1847444	1845175	9606.ENSP00000293842	9606.ENSP00000262584	0.462	0	0	0	0.958	0.982	0.9	0.504	0.999
RPSA	RPS11	1853012	1846167	9606.ENSP00000346067	9606.ENSP00000270625	0.066	0	0	0	0.924	0.985	0.9	0.457	0.999
RPL29	RPL8	1847471	1845175	9606.ENSP00000294189	9606.ENSP00000262584	0	0	0	0	0.7	0.999	0.9	0.593	0.999
RPS10	RPS14	1853151	1849373	9606.ENSP00000347271	9606.ENSP00000311028	0	0	0	0	0.865	0.998	0.9	0.61	0.999
RPL17	RPL3	1863674	1852999	9606.ENSP00000462023	9606.ENSP00000346001	0.462	0	0	0	0.965	0.972	0.9	0.655	0.999
RPS3A	RPL18A	1853009	1842894	9606.ENSP00000346050	9606.ENSP00000222247	0	0	0	0	0.975	0.93	0.9	0.364	0.999
RPS20	RPS27L	1861789	1851302	9606.ENSP00000429374	9606.ENSP00000331019	0	0	0	0	0.975	0.982	0	0.46	0.999
RPL22	RPL13	1853014	1849017	9606.ENSP00000346088	9606.ENSP00000307889	0	0	0	0	0.736	0.998	0.9	0.622	0.999
RPL15	RPL13	1849166	1849017	9606.ENSP00000309334	9606.ENSP00000307889	0	0	0	0	0.975	0.999	0.9	0.457	0.999
RPL24	RPS12	1858158	1843234	9606.ENSP00000377640	9606.ENSP00000230050	0.462	0	0	0	0.975	0.941	0.9	0.677	0.999
RPS4X	RPS12	1855955	1843234	9606.ENSP00000362744	9606.ENSP00000230050	0	0	0	0	0.939	0.999	0.9	0.164	0.999
RPL37A	RPL30	1861343	1847048	9606.ENSP00000418082	9606.ENSP00000287038	0	0	0	0	0.946	0.999	0.9	0.538	0.999
RPLP1	RPL14	1853006	1852902	9606.ENSP00000346037	9606.ENSP00000345156	0	0	0	0	0.917	0.931	0.9	0.22	0.999
RPS20	RPL13	1861789	1849017	9606.ENSP00000429374	9606.ENSP00000307889	0	0	0	0	0.938	0.905	0.9	0.39	0.999
RPL23A	RPL14	1859401	1852902	9606.ENSP00000389103	9606.ENSP00000345156	0	0	0	0	0.873	0.998	0.9	0.309	0.999
ENSG00000215472	RPL5	1859428	1855221	9606.ENSP00000389465	9606.ENSP00000359345	0.462	0	0	0	0.973	0.988	0	0.34	0.999
ENSG00000215472	RPL13A	1859428	1857955	9606.ENSP00000389465	9606.ENSP00000375730	0.199	0	0	0	0.966	0.988	0	0.34	0.999
RPL24	RPL10L	1858158	1847944	9606.ENSP00000377640	9606.ENSP00000298283	0	0	0	0	0.958	0.997	0	0.401	0.999
RPS13	RPL12	1862013	1854209	9606.ENSP00000435777	9606.ENSP00000354739	0	0	0	0	0.896	0.94	0.9	0.558	0.999
RPS15	RPS13	1863987	1862013	9606.ENSP00000467676	9606.ENSP00000435777	0	0	0	0	0.975	0.997	0.9	0.698	0.999
UBC	EEF2	1852861	1849021	9606.ENSP00000344818	9606.ENSP00000307940	0	0	0	0	0.111	0.998	0	0.218	0.999
RPL26L1	RPL36	1845691	1844136	9606.ENSP00000265100	9606.ENSP00000252543	0	0	0	0	0.971	0.806	0.9	0.598	0.999
RPL38	RPS12	1849232	1843234	9606.ENSP00000309830	9606.ENSP00000230050	0	0	0	0	0.975	0.941	0.9	0.428	0.999
RPS28	RPS15	1864786	1863987	9606.ENSP00000472469	9606.ENSP00000467676	0	0	0	0	0.975	0.997	0.9	0.713	0.999
RPL21	RPS21	1853004	1852991	9606.ENSP00000346027	9606.ENSP00000345957	0	0	0	0	0.945	0.895	0.9	0.381	0.999
RPL24	RPS27A	1858158	1846244	9606.ENSP00000377640	9606.ENSP00000272317	0	0	0	0	0.936	0.93	0.9	0.131	0.999
RPS15	RPS27	1863987	1854822	9606.ENSP00000467676	9606.ENSP00000357555	0	0	0	0	0.975	0.981	0.9	0.414	0.999
RPL32	RPL39	1858438	1854349	9606.ENSP00000380156	9606.ENSP00000355315	0	0	0	0	0.971	0.988	0.9	0.407	0.999
RPS13	RPS2	1862013	1852518	9606.ENSP00000435777	9606.ENSP00000341885	0	0	0	0	0.973	0.999	0.9	0.662	0.999
RPL32	RPS12	1858438	1843234	9606.ENSP00000380156	9606.ENSP00000230050	0	0	0	0	0.975	0.508	0.9	0.557	0.999
UBA52	RPS6	1859324	1857216	9606.ENSP00000388107	9606.ENSP00000369757	0	0	0	0	0.975	0.816	0.9	0.26	0.999
RPS15A	RPS14	1850066	1849373	9606.ENSP00000318646	9606.ENSP00000311028	0.462	0	0	0	0.975	0.999	0.9	0.624	0.999
RPL22	RPL27A	1853014	1853001	9606.ENSP00000346088	9606.ENSP00000346015	0	0	0	0	0.705	0.997	0.9	0.456	0.999
RPL31	RPS4X	1859193	1855955	9606.ENSP00000386717	9606.ENSP00000362744	0	0	0	0	0.964	0.872	0.9	0.315	0.999
RPL17	RPS24	1863674	1861076	9606.ENSP00000462023	9606.ENSP00000414321	0	0	0	0	0.812	0.941	0.9	0.328	0.999
RPL22	RPL4	1853014	1849420	9606.ENSP00000346088	9606.ENSP00000311430	0	0	0	0	0.738	0.997	0.9	0.811	0.999
RPL12	RPL4	1854209	1849420	9606.ENSP00000354739	9606.ENSP00000311430	0.283	0	0	0	0.838	0.998	0.9	0.595	0.999
RPL28	RPL14	1860280	1852902	9606.ENSP00000401450	9606.ENSP00000345156	0	0	0	0	0.932	0.954	0.9	0.471	0.999
RPS6	RPL8	1857216	1845175	9606.ENSP00000369757	9606.ENSP00000262584	0	0	0	0	0.973	0.832	0.9	0.402	0.999
RPL13A	RPL30	1857955	1847048	9606.ENSP00000375730	9606.ENSP00000287038	0.068	0	0	0	0.935	0.994	0.9	0.431	0.999
RPL27A	RPL38	1853001	1849232	9606.ENSP00000346015	9606.ENSP00000309830	0	0	0	0	0.975	0.994	0.9	0.159	0.999
RPS25	RPS10	1861989	1853151	9606.ENSP00000435096	9606.ENSP00000347271	0	0	0	0	0.87	0.986	0	0.556	0.999
UBA52	RPL26	1859324	1847444	9606.ENSP00000388107	9606.ENSP00000293842	0	0	0	0	0.895	0.881	0.9	0.606	0.999
RPS21	RPS7	1852991	1852173	9606.ENSP00000345957	9606.ENSP00000339095	0	0	0	0	0.975	0.998	0.9	0.582	0.999
RPS19	RPS4X	1864285	1855955	9606.ENSP00000470004	9606.ENSP00000362744	0	0	0	0	0.959	0.999	0.9	0.404	0.999
RPL17	RPL37A	1863674	1861343	9606.ENSP00000462023	9606.ENSP00000418082	0	0	0	0	0.96	0.98	0.9	0.494	0.999
RPS28	RPS27	1864786	1854822	9606.ENSP00000472469	9606.ENSP00000357555	0	0	0	0	0.975	0.991	0.9	0.589	0.999
RPL11	RPL8	1856140	1845175	9606.ENSP00000363676	9606.ENSP00000262584	0.462	0	0	0	0.969	0.999	0.9	0.704	0.999
RPL12	RPS16	1854209	1844060	9606.ENSP00000354739	9606.ENSP00000251453	0	0	0	0	0.897	0.894	0.9	0.588	0.999
RPS21	RPS27A	1852991	1846244	9606.ENSP00000345957	9606.ENSP00000272317	0	0	0	0	0.939	0.971	0.9	0.151	0.999
RPLP0	RPL35	1852166	1844699	9606.ENSP00000339027	9606.ENSP00000259469	0.191	0	0	0	0.853	0.966	0.9	0.477	0.999
RPL35A	RPL34	1859718	1858216	9606.ENSP00000393393	9606.ENSP00000378160	0	0	0	0	0.938	0.994	0.9	0.374	0.999
RPS7	RPL35	1852173	1844699	9606.ENSP00000339095	9606.ENSP00000259469	0	0	0	0	0.946	0.934	0.9	0.682	0.999
RPSA	RPS2	1853012	1852518	9606.ENSP00000346067	9606.ENSP00000341885	0	0	0	0	0.975	0.993	0.9	0.508	0.999
RPS27A	RPS12	1846244	1843234	9606.ENSP00000272317	9606.ENSP00000230050	0	0	0	0	0.94	0.998	0.9	0.213	0.999
RPS4X	RPS14	1855955	1849373	9606.ENSP00000362744	9606.ENSP00000311028	0	0	0	0	0.94	0.999	0.9	0.286	0.999
RPL34	RPL10A	1858216	1856010	9606.ENSP00000378160	9606.ENSP00000363018	0	0	0	0	0.906	0.983	0.9	0.206	0.999
RPL35	RPL18A	1844699	1842894	9606.ENSP00000259469	9606.ENSP00000222247	0	0	0	0	0.963	0.993	0.9	0.347	0.999
RPS4X	RPS2	1855955	1852518	9606.ENSP00000362744	9606.ENSP00000341885	0.462	0	0	0	0.971	0.999	0.9	0.234	0.999
RPL31	RPS14	1859193	1849373	9606.ENSP00000386717	9606.ENSP00000311028	0	0	0	0	0.923	0.922	0.9	0.474	0.999
FAU	RPL30	1861888	1847048	9606.ENSP00000431822	9606.ENSP00000287038	0	0	0	0	0.975	0.957	0.9	0.293	0.999
RPL34	RPL6	1858216	1842405	9606.ENSP00000378160	9606.ENSP00000202773	0.284	0	0	0	0.879	0.994	0.9	0.415	0.999
RPS13	RPL37A	1862013	1861343	9606.ENSP00000435777	9606.ENSP00000418082	0	0	0	0	0.94	0.932	0.9	0.507	0.999
RPS27	RPS3A	1854822	1853009	9606.ENSP00000357555	9606.ENSP00000346050	0	0	0	0	0.975	0.991	0.9	0.404	0.999
RPL12	RPL15	1854209	1849166	9606.ENSP00000354739	9606.ENSP00000309334	0	0	0	0	0.795	0.998	0.9	0.629	0.999
RPL35A	RPL21	1859718	1853004	9606.ENSP00000393393	9606.ENSP00000346027	0	0	0	0	0.975	0.991	0.9	0.191	0.999
UBA52	RPL29	1859324	1847471	9606.ENSP00000388107	9606.ENSP00000294189	0	0	0	0	0.975	0.96	0.9	0.318	0.999
RPS24	RPS27A	1861076	1846244	9606.ENSP00000414321	9606.ENSP00000272317	0	0	0	0	0.726	0.999	0.9	0.294	0.999
RPL35A	RPL11	1859718	1856140	9606.ENSP00000393393	9606.ENSP00000363676	0	0	0	0	0.834	0.993	0.9	0.738	0.999
RPS26	RPL36	1853363	1844136	9606.ENSP00000348849	9606.ENSP00000252543	0	0	0	0	0.975	0.304	0.9	0.607	0.999
RPL36A	RPL13A	1860470	1857955	9606.ENSP00000404375	9606.ENSP00000375730	0	0	0	0	0.94	0.981	0	0.25	0.999
RPS7	RPL15	1852173	1849166	9606.ENSP00000339095	9606.ENSP00000309334	0	0	0	0	0.975	0.876	0.9	0.471	0.999
RPS24	RPL9	1861076	1853003	9606.ENSP00000414321	9606.ENSP00000346022	0	0	0	0	0.843	0.922	0.9	0.48	0.999
RPL31	RPLP2	1859193	1850446	9606.ENSP00000386717	9606.ENSP00000322419	0.078	0	0	0	0.975	0.935	0.9	0.183	0.999
RPL13A	RPL22	1857955	1853014	9606.ENSP00000375730	9606.ENSP00000346088	0	0	0	0	0.649	0.981	0.9	0.35	0.999
RPL5	RPS16	1855221	1844060	9606.ENSP00000359345	9606.ENSP00000251453	0.28	0	0	0	0.975	0.785	0.9	0.728	0.999
RPS15	RPL29	1863987	1847471	9606.ENSP00000467676	9606.ENSP00000294189	0	0	0	0	0.975	0.872	0.9	0.556	0.999
RPS4X	RPL19	1855955	1843024	9606.ENSP00000362744	9606.ENSP00000225430	0.462	0	0	0	0.963	0.878	0.9	0.243	0.999
RPL31	RPL5	1859193	1855221	9606.ENSP00000386717	9606.ENSP00000359345	0	0	0	0	0.933	0.998	0.9	0.458	0.999
RPS14	RPL8	1849373	1845175	9606.ENSP00000311028	9606.ENSP00000262584	0.462	0	0.41	0	0.948	0.43	0.9	0.558	0.999
RPS27	RPS26	1854822	1853363	9606.ENSP00000357555	9606.ENSP00000348849	0	0	0	0	0.975	0.982	0.9	0.658	0.999
RPS29	RPSA	1858354	1853012	9606.ENSP00000379339	9606.ENSP00000346067	0	0	0	0	0.884	0.997	0.9	0.458	0.999
RPL21	RPL26L1	1853004	1845691	9606.ENSP00000346027	9606.ENSP00000265100	0	0	0	0	0.975	0.827	0.9	0.372	0.999
RPL26	RPL27	1847444	1844249	9606.ENSP00000293842	9606.ENSP00000253788	0.09	0	0	0	0.965	0.972	0.9	0.567	0.999
RPL27A	RPLP2	1853001	1850446	9606.ENSP00000346015	9606.ENSP00000322419	0	0	0	0	0.975	0.957	0.9	0.243	0.999
RPL37A	RPS11	1861343	1846167	9606.ENSP00000418082	9606.ENSP00000270625	0	0	0.348	0	0.873	0.895	0.9	0.203	0.999
RPL10A	RPL29	1856010	1847471	9606.ENSP00000363018	9606.ENSP00000294189	0	0	0	0	0.974	0.999	0.9	0.563	0.999
RPL17	RPL22	1863674	1853014	9606.ENSP00000462023	9606.ENSP00000346088	0	0	0	0	0.524	0.972	0.9	0.411	0.999
UBA52	RPS21	1859324	1852991	9606.ENSP00000388107	9606.ENSP00000345957	0	0	0	0	0.975	0.871	0.9	0.062	0.999
RPS7	EEF2	1852173	1849021	9606.ENSP00000339095	9606.ENSP00000307940	0	0	0	0	0.736	0.981	0.9	0.21	0.999
UBA52	RPS3A	1859324	1853009	9606.ENSP00000388107	9606.ENSP00000346050	0	0	0	0	0.975	0.824	0.9	0.101	0.999
RPL32	RPL38	1858438	1849232	9606.ENSP00000380156	9606.ENSP00000309830	0	0	0	0	0.975	0.993	0.9	0.508	0.999
RPL28	RPL21	1860280	1853004	9606.ENSP00000401450	9606.ENSP00000346027	0	0	0	0	0.975	0.965	0.9	0.845	0.999
RPL11	RPL36	1856140	1844136	9606.ENSP00000363676	9606.ENSP00000252543	0	0	0	0	0.887	0.999	0.9	0.539	0.999
RPL27A	RPL36	1853001	1844136	9606.ENSP00000346015	9606.ENSP00000252543	0	0	0	0	0.946	0.999	0.9	0.572	0.999
RPS8	RPS16	1858412	1844060	9606.ENSP00000379888	9606.ENSP00000251453	0	0	0	0	0.975	0.999	0.9	0.619	0.999
RPL11	RPL29	1856140	1847471	9606.ENSP00000363676	9606.ENSP00000294189	0	0	0	0	0.975	0.994	0.9	0.754	0.999
RPS3A	RPL29	1853009	1847471	9606.ENSP00000346050	9606.ENSP00000294189	0	0	0	0	0.894	0.901	0.9	0.281	0.999
RPL3	RPL19	1852999	1843024	9606.ENSP00000346001	9606.ENSP00000225430	0.462	0	0	0	0.936	0.998	0.9	0.659	0.999
RPS11	RPL8	1846167	1845175	9606.ENSP00000270625	9606.ENSP00000262584	0.462	0	0.445	0	0.958	0.423	0.9	0.578	0.999
RPL23A	RPL15	1859401	1849166	9606.ENSP00000389103	9606.ENSP00000309334	0	0	0	0	0.878	0.999	0.9	0.381	0.999
RPS8	RPS21	1858412	1852991	9606.ENSP00000379888	9606.ENSP00000345957	0	0	0	0	0.975	0.999	0.9	0.238	0.999
RPL11	RPL19	1856140	1843024	9606.ENSP00000363676	9606.ENSP00000225430	0.462	0	0	0	0.907	0.999	0.9	0.513	0.999
RPL18	RPS27A	1862361	1846244	9606.ENSP00000447001	9606.ENSP00000272317	0	0	0	0	0.889	0.932	0.9	0.091	0.999
RPS19	RPSA	1864285	1853012	9606.ENSP00000470004	9606.ENSP00000346067	0	0	0	0	0.975	0.992	0.9	0.45	0.999
RPS28	RPL15	1864786	1849166	9606.ENSP00000472469	9606.ENSP00000309334	0	0	0	0	0.939	0.886	0.9	0.178	0.999
RPS8	RPS7	1858412	1852173	9606.ENSP00000379888	9606.ENSP00000339095	0	0	0	0	0.975	0.999	0.9	0.649	0.999
RPS13	RPS21	1862013	1852991	9606.ENSP00000435777	9606.ENSP00000345957	0	0	0	0	0.975	0.999	0.9	0.397	0.999
RPLP0	RPS16	1852166	1844060	9606.ENSP00000339027	9606.ENSP00000251453	0	0	0	0	0.881	0.919	0.9	0.456	0.999
RPL23A	RPL3	1859401	1852999	9606.ENSP00000389103	9606.ENSP00000346001	0.462	0	0	0	0.961	0.998	0.9	0.67	0.999
UBA52	RPL31	1859324	1859193	9606.ENSP00000388107	9606.ENSP00000386717	0	0	0	0	0.963	0.96	0.9	0.241	0.999
RPL12	RPL13	1854209	1849017	9606.ENSP00000354739	9606.ENSP00000307889	0	0	0	0	0.883	0.998	0.9	0.266	0.999
RPS15A	RPL6	1850066	1842405	9606.ENSP00000318646	9606.ENSP00000202773	0.104	0	0	0	0.94	0.776	0.9	0.594	0.999
RPS20	RPS5	1861789	1842374	9606.ENSP00000429374	9606.ENSP00000196551	0.462	0	0	0	0.97	0.997	0.9	0.744	0.999
RPL11	RPL39	1856140	1854349	9606.ENSP00000363676	9606.ENSP00000355315	0	0	0	0	0.893	0.988	0.9	0.5	0.999
RPL7A	RPL5	1855599	1855221	9606.ENSP00000361076	9606.ENSP00000359345	0	0	0	0	0.939	0.981	0	0.735	0.999
RPL38	RPL26	1849232	1847444	9606.ENSP00000309830	9606.ENSP00000293842	0	0	0	0	0.938	0.979	0.9	0.519	0.999
RPS24	RPS27	1861076	1854822	9606.ENSP00000414321	9606.ENSP00000357555	0	0	0	0	0.881	0.989	0.9	0.547	0.999
RPL21	RPL13	1853004	1849017	9606.ENSP00000346027	9606.ENSP00000307889	0	0	0	0	0.936	0.999	0.9	0.685	0.999
RPS25	RPS27	1861989	1854822	9606.ENSP00000435096	9606.ENSP00000357555	0	0	0	0	0.975	0.977	0	0.676	0.999
RPS13	RPL24	1862013	1858158	9606.ENSP00000435777	9606.ENSP00000377640	0	0	0	0	0.975	0.892	0.9	0.685	0.999
RPL10L	RPL26	1847944	1847444	9606.ENSP00000298283	9606.ENSP00000293842	0.462	0	0	0	0.97	0.965	0	0.421	0.999
RPL24	RPL15	1858158	1849166	9606.ENSP00000377640	9606.ENSP00000309334	0	0	0	0	0.975	0.999	0.9	0.662	0.999
RPL14	RPS15A	1852902	1850066	9606.ENSP00000345156	9606.ENSP00000318646	0.104	0	0	0	0.946	0.92	0.9	0.181	0.999
RPL12	RPLP1	1854209	1853006	9606.ENSP00000354739	9606.ENSP00000346037	0.462	0	0	0	0.734	0.985	0.9	0.249	0.999
RPS13	RPL30	1862013	1847048	9606.ENSP00000435777	9606.ENSP00000287038	0	0	0	0	0.975	0.958	0.9	0.701	0.999
RPS28	RPS26	1864786	1853363	9606.ENSP00000472469	9606.ENSP00000348849	0	0	0	0	0.939	0.986	0.9	0.721	0.999
RPL32	RPL34	1858438	1858216	9606.ENSP00000380156	9606.ENSP00000378160	0.248	0	0	0	0.955	0.99	0.9	0.648	0.999
RPS3	RPS6	1861952	1857216	9606.ENSP00000433821	9606.ENSP00000369757	0	0	0	0	0.975	0.999	0.9	0.654	0.999
RPL39	RPL18A	1854349	1842894	9606.ENSP00000355315	9606.ENSP00000222247	0.462	0	0	0	0.971	0.985	0.9	0.241	0.999
RPS13	RPL38	1862013	1849232	9606.ENSP00000435777	9606.ENSP00000309830	0	0	0	0	0.975	0.674	0.9	0.206	0.999
UBA52	RPL22	1859324	1853014	9606.ENSP00000388107	9606.ENSP00000346088	0	0	0	0	0.736	0.958	0.9	0.454	0.999
RPS24	RPL35	1861076	1844699	9606.ENSP00000414321	9606.ENSP00000259469	0	0	0	0	0.883	0.956	0.9	0.403	0.999
ENSG00000215472	RPL18A	1859428	1842894	9606.ENSP00000389465	9606.ENSP00000222247	0	0	0	0	0.974	0.987	0	0.158	0.999
RPL31	RPL13	1859193	1849017	9606.ENSP00000386717	9606.ENSP00000307889	0	0	0	0	0.939	0.993	0.9	0.475	0.999
RPL26L1	RPL6	1845691	1842405	9606.ENSP00000265100	9606.ENSP00000202773	0.09	0	0	0	0.972	0.8	0.9	0.315	0.999
RPLP0	RPL18A	1852166	1842894	9606.ENSP00000339027	9606.ENSP00000222247	0.283	0	0	0	0.975	0.995	0.9	0.126	0.999
RPL23A	RPL31	1859401	1859193	9606.ENSP00000389103	9606.ENSP00000386717	0	0	0	0	0.835	0.999	0.9	0.323	0.999
RPL21	RPS12	1853004	1843234	9606.ENSP00000346027	9606.ENSP00000230050	0	0	0	0	0.975	0.951	0.9	0.535	0.999
RPL10A	RPS15A	1856010	1850066	9606.ENSP00000363018	9606.ENSP00000318646	0.124	0	0	0	0.934	0.931	0.9	0.657	0.999
RPS6	RPS27L	1857216	1851302	9606.ENSP00000369757	9606.ENSP00000331019	0	0	0	0	0.931	0.981	0	0.484	0.999
RPL32	RPL13	1858438	1849017	9606.ENSP00000380156	9606.ENSP00000307889	0	0	0	0	0.953	0.994	0.9	0.381	0.999
RPS4X	RPS10	1855955	1853151	9606.ENSP00000362744	9606.ENSP00000347271	0	0	0	0	0.737	0.999	0.9	0.517	0.999
FAU	RPL36	1861888	1844136	9606.ENSP00000431822	9606.ENSP00000252543	0	0	0	0	0.96	0.724	0.9	0.249	0.999
RPS3A	RPS27L	1853009	1851302	9606.ENSP00000346050	9606.ENSP00000331019	0	0	0	0	0.975	0.983	0	0.35	0.999
RPL36A	ENSG00000215472	1860470	1859428	9606.ENSP00000404375	9606.ENSP00000389465	0	0	0	0	0.963	0.982	0	0	0.999
RPS6	RPL15	1857216	1849166	9606.ENSP00000369757	9606.ENSP00000309334	0	0	0	0	0.975	0.935	0.9	0.52	0.999
ENSG00000215472	RPL10A	1859428	1856010	9606.ENSP00000389465	9606.ENSP00000363018	0.223	0	0	0	0.975	0.991	0	0.34	0.999
RPL23A	RPL32	1859401	1858438	9606.ENSP00000389103	9606.ENSP00000380156	0.462	0	0	0	0.975	0.999	0.9	0.258	0.999
RPL24	RPL36	1858158	1844136	9606.ENSP00000377640	9606.ENSP00000252543	0	0	0	0	0.975	0.993	0.9	0.508	0.999
RPLP0	RPL4	1852166	1849420	9606.ENSP00000339027	9606.ENSP00000311430	0.283	0	0	0	0.975	0.992	0.9	0.626	0.999
RPS8	RPS5	1858412	1842374	9606.ENSP00000379888	9606.ENSP00000196551	0	0	0	0	0.975	0.999	0.9	0.726	0.999
RPL7	RPL26L1	1852251	1845691	9606.ENSP00000339795	9606.ENSP00000265100	0.462	0	0	0	0.938	0.81	0.9	0.652	0.999
RPS8	RPS9	1858412	1848467	9606.ENSP00000379888	9606.ENSP00000302896	0	0	0	0	0.972	0.986	0	0.614	0.999
RPL23	RPLP0	1858184	1852166	9606.ENSP00000377865	9606.ENSP00000339027	0.275	0	0	0	0.882	0.994	0.9	0.366	0.999
RPL7	RPL38	1852251	1849232	9606.ENSP00000339795	9606.ENSP00000309830	0	0	0	0	0.779	0.997	0.9	0.243	0.999
RPL27	RPS16	1844249	1844060	9606.ENSP00000253788	9606.ENSP00000251453	0	0	0	0	0.975	0.936	0.9	0.462	0.999
RPL11	RPLP1	1856140	1853006	9606.ENSP00000363676	9606.ENSP00000346037	0	0	0	0	0.871	0.988	0.9	0.251	0.999
RPS3	RPS5	1861952	1842374	9606.ENSP00000433821	9606.ENSP00000196551	0.462	0	0	0	0.975	0.999	0.9	0.802	0.999
RPL36A	RPL5	1860470	1855221	9606.ENSP00000404375	9606.ENSP00000359345	0	0	0	0	0.943	0.981	0	0.283	0.999
RPL9	RPL4	1853003	1849420	9606.ENSP00000346022	9606.ENSP00000311430	0.462	0	0	0	0.963	0.999	0.9	0.701	0.999
RPS14	RPL3L	1849373	1846030	9606.ENSP00000311028	9606.ENSP00000268661	0.462	0	0	0	0.975	0.391	0.9	0.35	0.999
RPS19	RPS12	1864285	1843234	9606.ENSP00000470004	9606.ENSP00000230050	0	0	0	0	0.939	0.999	0.9	0.636	0.999
RPL28	RPL11	1860280	1856140	9606.ENSP00000401450	9606.ENSP00000363676	0	0	0	0	0.785	0.966	0.9	0.42	0.999
RPS2	RPL13	1852518	1849017	9606.ENSP00000341885	9606.ENSP00000307889	0	0	0	0	0.962	0.899	0.9	0.507	0.999
RPL35A	RPL23A	1859718	1859401	9606.ENSP00000393393	9606.ENSP00000389103	0	0	0	0	0.841	0.993	0.9	0.415	0.999
RPL18	RPL7A	1862361	1855599	9606.ENSP00000447001	9606.ENSP00000361076	0	0	0	0	0.964	0.981	0	0.58	0.999
RPS8	RPS11	1858412	1846167	9606.ENSP00000379888	9606.ENSP00000270625	0	0	0	0	0.932	0.999	0.9	0.797	0.999
RPS3	RPS21	1861952	1852991	9606.ENSP00000433821	9606.ENSP00000345957	0	0	0	0	0.975	0.998	0.9	0.253	0.999
RPL32	RPL13A	1858438	1857955	9606.ENSP00000380156	9606.ENSP00000375730	0	0	0	0	0.933	0.994	0.9	0.638	0.999
FAU	RPS4X	1861888	1855955	9606.ENSP00000431822	9606.ENSP00000362744	0	0	0	0	0.936	0.997	0.9	0.234	0.999
RPL35	RPS16	1844699	1844060	9606.ENSP00000259469	9606.ENSP00000251453	0.093	0	0	0	0.964	0.412	0.9	0.589	0.999
RPS23	RPL27	1847772	1844249	9606.ENSP00000296674	9606.ENSP00000253788	0	0	0	0	0.939	0.914	0.9	0.302	0.999
RPL23	RPS23	1858184	1847772	9606.ENSP00000377865	9606.ENSP00000296674	0.462	0	0	0	0.969	0.896	0.9	0.485	0.999
RPS15A	RPS16	1850066	1844060	9606.ENSP00000318646	9606.ENSP00000251453	0.263	0	0	0	0.964	0.999	0.9	0.535	0.999
RPL14	RPL8	1852902	1845175	9606.ENSP00000345156	9606.ENSP00000262584	0	0	0	0	0.96	0.999	0.9	0.406	0.999
RPS24	RPL21	1861076	1853004	9606.ENSP00000414321	9606.ENSP00000346027	0	0	0	0	0.752	0.942	0.9	0.408	0.999
RPL24	RPL8	1858158	1845175	9606.ENSP00000377640	9606.ENSP00000262584	0	0	0	0	0.966	0.994	0.9	0.569	0.999
RPS21	RPS12	1852991	1843234	9606.ENSP00000345957	9606.ENSP00000230050	0	0	0	0	0.975	0.997	0.9	0.433	0.999
RPS15A	RPL19	1850066	1843024	9606.ENSP00000318646	9606.ENSP00000225430	0.462	0	0	0	0.945	0.845	0.9	0.397	0.999
RPL37A	RPL35	1861343	1844699	9606.ENSP00000418082	9606.ENSP00000259469	0	0	0	0	0.953	0.994	0.9	0.359	0.999
RPS7	RPL19	1852173	1843024	9606.ENSP00000339095	9606.ENSP00000225430	0	0	0	0	0.975	0.81	0.9	0.492	0.999
RPL37A	RPL21	1861343	1853004	9606.ENSP00000418082	9606.ENSP00000346027	0.119	0	0	0	0.923	0.999	0.9	0.438	0.999
RPL14	RPL26L1	1852902	1845691	9606.ENSP00000345156	9606.ENSP00000265100	0.09	0	0	0	0.973	0.781	0.9	0.598	0.999
RPL7	RPL6	1852251	1842405	9606.ENSP00000339795	9606.ENSP00000202773	0.171	0	0	0	0.931	0.998	0.9	0.636	0.999
RPS19	RPL18	1864285	1862361	9606.ENSP00000470004	9606.ENSP00000447001	0	0	0	0	0.953	0.812	0.9	0.657	0.999
RPLP0	RPL3L	1852166	1846030	9606.ENSP00000339027	9606.ENSP00000268661	0.284	0	0	0	0.961	0.723	0.9	0.34	0.999
RPL7A	RPL18A	1855599	1842894	9606.ENSP00000361076	9606.ENSP00000222247	0	0	0	0	0.94	0.981	0	0.492	0.999
RPS14	RPL30	1849373	1847048	9606.ENSP00000311028	9606.ENSP00000287038	0	0	0	0	0.975	0.961	0.9	0.589	0.999
RPL35A	ENSG00000215472	1859718	1859428	9606.ENSP00000393393	9606.ENSP00000389465	0	0	0	0	0.942	0.988	0	0.131	0.999
RPL39	RPL14	1854349	1852902	9606.ENSP00000355315	9606.ENSP00000345156	0	0	0	0	0.95	0.985	0.9	0.471	0.999
RPL28	RPL29	1860280	1847471	9606.ENSP00000401450	9606.ENSP00000294189	0	0	0	0	0.896	0.954	0.9	0.539	0.999
RPL29	RPL18A	1847471	1842894	9606.ENSP00000294189	9606.ENSP00000222247	0	0	0	0	0.975	0.994	0.9	0.479	0.999
RPL13A	RPL19	1857955	1843024	9606.ENSP00000375730	9606.ENSP00000225430	0	0	0	0	0.936	0.994	0.9	0.427	0.999
UBA52	RPL36	1859324	1844136	9606.ENSP00000388107	9606.ENSP00000252543	0	0	0	0	0.975	0.96	0.9	0.262	0.999
RPL17	RPL34	1863674	1858216	9606.ENSP00000462023	9606.ENSP00000378160	0.152	0	0	0	0.94	0.822	0.9	0.499	0.999
RPL27	RPS5	1844249	1842374	9606.ENSP00000253788	9606.ENSP00000196551	0	0	0	0	0.975	0.357	0.9	0.534	0.999
UBC	RPS27A	1852861	1846244	9606.ENSP00000344818	9606.ENSP00000272317	0	0	0	0.943	0.128	0.999	0.9	0.68	0.999
RPL18	RPL10A	1862361	1856010	9606.ENSP00000447001	9606.ENSP00000363018	0	0	0	0	0.939	0.999	0.9	0.347	0.999
RPS15	RPS29	1863987	1858354	9606.ENSP00000467676	9606.ENSP00000379339	0.462	0	0	0	0.972	0.999	0.9	0.665	0.999
RPL32	RPL10L	1858438	1847944	9606.ENSP00000380156	9606.ENSP00000298283	0	0	0	0	0.975	0.973	0	0.398	0.999
RPS20	RPS9	1861789	1848467	9606.ENSP00000429374	9606.ENSP00000302896	0.462	0	0	0	0.948	0.988	0	0.536	0.999
RPS13	RPL8	1862013	1845175	9606.ENSP00000435777	9606.ENSP00000262584	0	0	0.401	0	0.956	0.901	0.9	0.518	0.999
RPS19	RPL26L1	1864285	1845691	9606.ENSP00000470004	9606.ENSP00000265100	0	0	0	0	0.975	0.36	0.9	0.658	0.999
RPS19	RPS26	1864285	1853363	9606.ENSP00000470004	9606.ENSP00000348849	0	0	0	0	0.939	0.997	0.9	0.83	0.999
RPL5	RPL3L	1855221	1846030	9606.ENSP00000359345	9606.ENSP00000268661	0.462	0	0	0	0.975	0.831	0.9	0.513	0.999
RPS2	RPL6	1852518	1842405	9606.ENSP00000341885	9606.ENSP00000202773	0.153	0	0	0	0.958	0.853	0.9	0.68	0.999
RPS28	RPL23	1864786	1858184	9606.ENSP00000472469	9606.ENSP00000377865	0	0	0	0	0.975	0.901	0.9	0.309	0.999
RPL34	RPL27	1858216	1844249	9606.ENSP00000378160	9606.ENSP00000253788	0.284	0	0	0	0.938	0.989	0.9	0.49	0.999
UBC	RPS2	1852861	1852518	9606.ENSP00000344818	9606.ENSP00000341885	0	0	0	0	0.143	0.998	0	0.08	0.999
ENSG00000215472	RPL31	1859428	1859193	9606.ENSP00000389465	9606.ENSP00000386717	0	0	0	0	0.975	0.988	0	0.201	0.999
RPL23	RPL19	1858184	1843024	9606.ENSP00000377865	9606.ENSP00000225430	0.462	0	0	0	0.975	0.999	0.9	0.56	0.999
RPL11	RPL7A	1856140	1855599	9606.ENSP00000363676	9606.ENSP00000361076	0	0	0	0	0.933	0.981	0	0.243	0.999
RPS20	RPS26	1861789	1853363	9606.ENSP00000429374	9606.ENSP00000348849	0	0	0	0	0.867	0.998	0.9	0.709	0.999
RPL31	RPL14	1859193	1852902	9606.ENSP00000386717	9606.ENSP00000345156	0	0	0	0	0.975	0.998	0.9	0.465	0.999
RPLP1	RPS23	1853006	1847772	9606.ENSP00000346037	9606.ENSP00000296674	0	0	0	0	0.934	0.9	0.9	0.191	0.999
UBA52	RPL23	1859324	1858184	9606.ENSP00000388107	9606.ENSP00000377865	0	0	0	0	0.966	0.96	0.9	0.458	0.999
RPS19	RPS24	1864285	1861076	9606.ENSP00000470004	9606.ENSP00000414321	0	0	0	0	0.803	0.998	0.9	0.88	0.999
RPL12	RPL35	1854209	1844699	9606.ENSP00000354739	9606.ENSP00000259469	0.108	0	0	0	0.955	0.987	0.9	0.551	0.999
FAU	UBA52	1861888	1859324	9606.ENSP00000431822	9606.ENSP00000388107	0	0	0	0.76	0.975	0.818	0.9	0.48	0.999
RPL18	RPL9	1862361	1853003	9606.ENSP00000447001	9606.ENSP00000346022	0	0	0	0	0.971	0.998	0.9	0.501	0.999
RPL18	RPL39	1862361	1854349	9606.ENSP00000447001	9606.ENSP00000355315	0	0	0	0	0.893	0.987	0.9	0.452	0.999
RPS15	RPL15	1863987	1849166	9606.ENSP00000467676	9606.ENSP00000309334	0	0	0	0	0.975	0.57	0.9	0.501	0.999
RPL35A	UBA52	1859718	1859324	9606.ENSP00000393393	9606.ENSP00000388107	0	0	0	0	0.975	0.96	0.9	0.252	0.999
RPL32	RPL29	1858438	1847471	9606.ENSP00000380156	9606.ENSP00000294189	0	0	0	0	0.975	0.999	0.9	0.744	0.999
RPLP0	RPS15A	1852166	1850066	9606.ENSP00000339027	9606.ENSP00000318646	0.195	0	0	0	0.878	0.934	0.9	0.485	0.999
RPL28	RPL38	1860280	1849232	9606.ENSP00000401450	9606.ENSP00000309830	0	0	0	0	0.975	0.966	0.9	0.519	0.999
RPL23	RPS12	1858184	1843234	9606.ENSP00000377865	9606.ENSP00000230050	0	0	0	0	0.975	0.952	0.9	0.655	0.999
RPSA	RPL15	1853012	1849166	9606.ENSP00000346067	9606.ENSP00000309334	0	0	0	0	0.975	0.756	0.9	0.425	0.999
RPL37A	RPL35A	1861343	1859718	9606.ENSP00000418082	9606.ENSP00000393393	0	0	0	0	0.94	0.988	0.9	0.38	0.999
RPS24	RPL15	1861076	1849166	9606.ENSP00000414321	9606.ENSP00000309334	0	0	0	0	0.975	0.957	0.9	0.3	0.999
RPS13	RPL23A	1862013	1859401	9606.ENSP00000435777	9606.ENSP00000389103	0	0	0	0	0.938	0.958	0.9	0.535	0.999
RPL17	RPL24	1863674	1858158	9606.ENSP00000462023	9606.ENSP00000377640	0	0	0	0	0.962	0.982	0.9	0.626	0.999
RPS3A	RPL19	1853009	1843024	9606.ENSP00000346050	9606.ENSP00000225430	0	0	0	0	0.975	0.876	0.9	0.406	0.999
RPS8	RPS26	1858412	1853363	9606.ENSP00000379888	9606.ENSP00000348849	0	0	0	0	0.94	0.997	0.9	0.581	0.999
RPL35A	RPL6	1859718	1842405	9606.ENSP00000393393	9606.ENSP00000202773	0	0	0	0	0.94	0.994	0.9	0.557	0.999
RPL3	RPL8	1852999	1845175	9606.ENSP00000346001	9606.ENSP00000262584	0.462	0	0	0	0.975	0.998	0.9	0.749	0.999
RPL4	RPL38	1849420	1849232	9606.ENSP00000311430	9606.ENSP00000309830	0	0	0	0	0.896	0.993	0.9	0.216	0.999
RPL12	RPS15A	1854209	1850066	9606.ENSP00000354739	9606.ENSP00000318646	0.149	0	0	0	0.868	0.91	0.9	0.518	0.999
RPL7	RPL3L	1852251	1846030	9606.ENSP00000339795	9606.ENSP00000268661	0.462	0	0	0	0.931	0.821	0.9	0.484	0.999
UBA52	RPL13	1859324	1849017	9606.ENSP00000388107	9606.ENSP00000307889	0	0	0	0	0.968	0.96	0.9	0.172	0.999
RPS15A	RPL27	1850066	1844249	9606.ENSP00000318646	9606.ENSP00000253788	0.104	0	0	0	0.975	0.935	0.9	0.338	0.999
RPL21	RPLP2	1853004	1850446	9606.ENSP00000346027	9606.ENSP00000322419	0	0	0	0	0.939	0.931	0.9	0.242	0.999
RPS8	RPL35	1858412	1844699	9606.ENSP00000379888	9606.ENSP00000259469	0	0	0	0	0.952	0.937	0.9	0.401	0.999
RPL36A	RPL10L	1860470	1847944	9606.ENSP00000404375	9606.ENSP00000298283	0	0	0	0	0.975	0.965	0	0.37	0.999
RPS21	RPS2	1852991	1852518	9606.ENSP00000345957	9606.ENSP00000341885	0	0	0	0	0.872	0.998	0.9	0.572	0.999
RPL10A	RPL14	1856010	1852902	9606.ENSP00000363018	9606.ENSP00000345156	0	0	0	0	0.88	0.998	0.9	0.323	0.999
RPL36A	RPL28	1860470	1860280	9606.ENSP00000404375	9606.ENSP00000401450	0	0	0	0	0.975	0.961	0	0.584	0.999
RPL17	RPL29	1863674	1847471	9606.ENSP00000462023	9606.ENSP00000294189	0	0	0	0	0.888	0.982	0.9	0.556	0.999
RPS4X	RPS11	1855955	1846167	9606.ENSP00000362744	9606.ENSP00000270625	0.462	0	0	0	0.854	0.999	0.9	0.517	0.999
RPS24	RPS2	1861076	1852518	9606.ENSP00000414321	9606.ENSP00000341885	0	0	0	0	0.823	0.999	0.9	0.203	0.999
RPS21	RPL27	1852991	1844249	9606.ENSP00000345957	9606.ENSP00000253788	0	0	0	0	0.975	0.909	0.9	0.376	0.999
RPL13A	RPS16	1857955	1844060	9606.ENSP00000375730	9606.ENSP00000251453	0.462	0	0	0	0.944	0.422	0.9	0.828	0.999
RPL39	RPL13	1854349	1849017	9606.ENSP00000355315	9606.ENSP00000307889	0	0	0	0	0.938	0.986	0.9	0.243	0.999
RPS28	RPS27L	1864786	1851302	9606.ENSP00000472469	9606.ENSP00000331019	0	0	0	0	0.975	0.988	0	0.345	0.999
RPS3	RPL27	1861952	1844249	9606.ENSP00000433821	9606.ENSP00000253788	0.069	0	0	0	0.975	0.616	0.9	0.455	0.999
RPL24	RPLP0	1858158	1852166	9606.ENSP00000377640	9606.ENSP00000339027	0	0	0	0	0.912	0.997	0.9	0.359	0.999
RPS20	RPL9	1861789	1853003	9606.ENSP00000429374	9606.ENSP00000346022	0.462	0	0	0	0.941	0.956	0.9	0.621	0.999
RPL39	RPL3	1854349	1852999	9606.ENSP00000355315	9606.ENSP00000346001	0	0	0	0	0.736	0.98	0.9	0.611	0.999
RPS15	RPS2	1863987	1852518	9606.ENSP00000467676	9606.ENSP00000341885	0.462	0	0	0	0.975	0.998	0.9	0.659	0.999
RPL23A	RPL34	1859401	1858216	9606.ENSP00000389103	9606.ENSP00000378160	0.101	0	0	0	0.886	0.988	0.9	0.378	0.999
RPL31	RPL15	1859193	1849166	9606.ENSP00000386717	9606.ENSP00000309334	0	0	0	0	0.975	0.999	0.9	0.559	0.999
RPL5	RPS15A	1855221	1850066	9606.ENSP00000359345	9606.ENSP00000318646	0.462	0	0	0	0.975	0.86	0.9	0.579	0.999
RPL21	RPL15	1853004	1849166	9606.ENSP00000346027	9606.ENSP00000309334	0	0	0	0	0.975	0.999	0.9	0.633	0.999
RPS2	RPL26	1852518	1847444	9606.ENSP00000341885	9606.ENSP00000293842	0.462	0	0.326	0	0.974	0	0.9	0.553	0.999
RPL37A	RPL26L1	1861343	1845691	9606.ENSP00000418082	9606.ENSP00000265100	0	0	0	0	0.963	0.806	0.9	0.34	0.999
RPL39	RPL26L1	1854349	1845691	9606.ENSP00000355315	9606.ENSP00000265100	0	0	0	0	0.917	0.802	0.9	0.684	0.999
FAU	RPS20	1861888	1861789	9606.ENSP00000431822	9606.ENSP00000429374	0	0	0	0	0.935	0.997	0.9	0.459	0.999
RPL18	RPL23	1862361	1858184	9606.ENSP00000447001	9606.ENSP00000377865	0	0	0	0	0.965	0.999	0.9	0.565	0.999
RPL12	RPL26	1854209	1847444	9606.ENSP00000354739	9606.ENSP00000293842	0.123	0	0	0	0.92	0.978	0.9	0.507	0.999
RPS13	RPL27	1862013	1844249	9606.ENSP00000435777	9606.ENSP00000253788	0	0	0	0	0.975	0.937	0.9	0.519	0.999
RPL14	RPS5	1852902	1842374	9606.ENSP00000345156	9606.ENSP00000196551	0	0	0	0	0.894	0.957	0.9	0.576	0.999
RPS15	RPL14	1863987	1852902	9606.ENSP00000467676	9606.ENSP00000345156	0.063	0	0	0	0.975	0.591	0.9	0.482	0.999
RPL10A	RPL26	1856010	1847444	9606.ENSP00000363018	9606.ENSP00000293842	0.123	0	0	0	0.975	0.981	0.9	0.576	0.999
RPS26	RPS2	1853363	1852518	9606.ENSP00000348849	9606.ENSP00000341885	0	0	0	0	0.899	0.997	0.9	0.407	0.999
RPL11	RPS11	1856140	1846167	9606.ENSP00000363676	9606.ENSP00000270625	0.462	0	0	0	0.974	0.933	0.9	0.678	0.999
RPS8	RPL18A	1858412	1842894	9606.ENSP00000379888	9606.ENSP00000222247	0	0	0	0	0.975	0.93	0.9	0.493	0.999
RPSA	RPS27L	1853012	1851302	9606.ENSP00000346067	9606.ENSP00000331019	0	0	0	0	0.975	0.97	0	0.357	0.999
RPL23A	RPS8	1859401	1858412	9606.ENSP00000389103	9606.ENSP00000379888	0	0	0	0	0.871	0.934	0.9	0.618	0.999
RPL9	RPL18A	1853003	1842894	9606.ENSP00000346022	9606.ENSP00000222247	0	0	0	0	0.972	0.999	0.9	0.533	0.999
RPL17	FAU	1863674	1861888	9606.ENSP00000462023	9606.ENSP00000431822	0	0	0	0	0.952	0.835	0.9	0.276	0.999
RPS13	RPL5	1862013	1855221	9606.ENSP00000435777	9606.ENSP00000359345	0	0	0	0	0.968	0.888	0.9	0.741	0.999
RPL31	RPL39	1859193	1854349	9606.ENSP00000386717	9606.ENSP00000355315	0.462	0	0	0	0.966	0.988	0.9	0.68	0.999
RPL18	RPS21	1862361	1852991	9606.ENSP00000447001	9606.ENSP00000345957	0	0	0	0	0.966	0.887	0.9	0.193	0.999
RPL37A	RPL15	1861343	1849166	9606.ENSP00000418082	9606.ENSP00000309334	0.284	0	0	0	0.965	0.999	0.9	0.602	0.999
RPS8	RPL11	1858412	1856140	9606.ENSP00000379888	9606.ENSP00000363676	0	0	0	0	0.932	0.927	0.9	0.593	0.999
RPS15	RPL6	1863987	1842405	9606.ENSP00000467676	9606.ENSP00000202773	0.063	0	0	0	0.96	0.838	0.9	0.429	0.999
RPL26L1	RPL27	1845691	1844249	9606.ENSP00000265100	9606.ENSP00000253788	0.09	0	0	0	0.965	0.874	0.9	0.338	0.999
RPL29	RPL26	1847471	1847444	9606.ENSP00000294189	9606.ENSP00000293842	0	0	0	0	0.975	0.981	0.9	0.58	0.999
RPL5	RPS2	1855221	1852518	9606.ENSP00000359345	9606.ENSP00000341885	0.462	0	0	0	0.975	0.613	0.9	0.66	0.999
RPS29	RPS27A	1858354	1846244	9606.ENSP00000379339	9606.ENSP00000272317	0	0	0	0	0.871	0.993	0.9	0.5	0.999
RPL12	RPL30	1854209	1847048	9606.ENSP00000354739	9606.ENSP00000287038	0	0	0	0	0.9	0.998	0.9	0.415	0.999
RPLP0	RPL15	1852166	1849166	9606.ENSP00000339027	9606.ENSP00000309334	0	0	0	0	0.967	0.998	0.9	0.35	0.999
RPS20	RPL23A	1861789	1859401	9606.ENSP00000429374	9606.ENSP00000389103	0.462	0	0	0	0.975	0.891	0.9	0.414	0.999
RPL27A	RPL18A	1853001	1842894	9606.ENSP00000346015	9606.ENSP00000222247	0	0	0	0	0.97	0.994	0.9	0.402	0.999
RPL34	RPL5	1858216	1855221	9606.ENSP00000378160	9606.ENSP00000359345	0.277	0	0	0	0.77	0.991	0.9	0.443	0.999
ENSG00000215472	RPL9	1859428	1853003	9606.ENSP00000389465	9606.ENSP00000346022	0.462	0	0	0	0.968	0.988	0	0.34	0.999
RPSA	RPL35	1853012	1844699	9606.ENSP00000346067	9606.ENSP00000259469	0	0	0	0	0.94	0.88	0.9	0.421	0.999
RPS8	RPL3	1858412	1852999	9606.ENSP00000379888	9606.ENSP00000346001	0	0	0	0	0.958	0.932	0.9	0.746	0.999
RPL27A	RPL35	1853001	1844699	9606.ENSP00000346015	9606.ENSP00000259469	0.462	0	0	0	0.975	0.999	0.9	0.458	0.999
RPL17	RPS5	1863674	1842374	9606.ENSP00000462023	9606.ENSP00000196551	0.462	0	0	0	0.936	0.935	0.9	0.659	0.999
RPL17	RPL18	1863674	1862361	9606.ENSP00000462023	9606.ENSP00000447001	0	0	0	0	0.963	0.98	0.9	0.614	0.999
RPL23A	RPLP2	1859401	1850446	9606.ENSP00000389103	9606.ENSP00000322419	0	0	0	0	0.738	0.965	0.9	0.089	0.999
RPSA	RPS7	1853012	1852173	9606.ENSP00000346067	9606.ENSP00000339095	0	0	0	0	0.975	0.992	0.9	0.198	0.999
RPL34	RPL4	1858216	1849420	9606.ENSP00000378160	9606.ENSP00000311430	0.1	0	0	0	0.814	0.989	0.9	0.295	0.999
RPL8	RPL18A	1845175	1842894	9606.ENSP00000262584	9606.ENSP00000222247	0	0	0	0	0.975	0.999	0.9	0.343	0.999
RPL28	RPL19	1860280	1843024	9606.ENSP00000401450	9606.ENSP00000225430	0	0	0	0	0.975	0.965	0.9	0.358	0.999
RPS25	RPS12	1861989	1843234	9606.ENSP00000435096	9606.ENSP00000230050	0	0	0	0	0.975	0.988	0	0.459	0.999
FAU	RPS9	1861888	1848467	9606.ENSP00000431822	9606.ENSP00000302896	0	0	0	0	0.94	0.99	0	0.351	0.999
RPL10L	RPS11	1847944	1846167	9606.ENSP00000298283	9606.ENSP00000270625	0.462	0	0	0	0.975	0.938	0	0.421	0.999
RPS24	RPS21	1861076	1852991	9606.ENSP00000414321	9606.ENSP00000345957	0	0	0	0	0.736	0.997	0.9	0.446	0.999
RPL13A	RPL27A	1857955	1853001	9606.ENSP00000375730	9606.ENSP00000346015	0.283	0	0	0	0.948	0.994	0.9	0.49	0.999
RPL13A	RPL27	1857955	1844249	9606.ENSP00000375730	9606.ENSP00000253788	0	0	0	0	0.94	0.993	0.9	0.284	0.999
RPL32	RPL12	1858438	1854209	9606.ENSP00000380156	9606.ENSP00000354739	0	0	0	0	0.906	0.998	0.9	0.376	0.999
RPL26L1	RPL8	1845691	1845175	9606.ENSP00000265100	9606.ENSP00000262584	0.462	0	0	0	0.958	0.83	0.9	0.453	0.999
RPL28	RPL13A	1860280	1857955	9606.ENSP00000401450	9606.ENSP00000375730	0	0	0	0	0.872	0.965	0.9	0.303	0.999
FAU	RPS26	1861888	1853363	9606.ENSP00000431822	9606.ENSP00000348849	0	0	0	0	0.948	0.999	0.9	0.311	0.999
RPL9	RPS11	1853003	1846167	9606.ENSP00000346022	9606.ENSP00000270625	0.462	0	0	0	0.975	0.852	0.9	0.636	0.999
RPS11	RPL18A	1846167	1842894	9606.ENSP00000270625	9606.ENSP00000222247	0	0	0	0	0.931	0.933	0.9	0.239	0.999
RPLP0	RPS5	1852166	1842374	9606.ENSP00000339027	9606.ENSP00000196551	0.462	0	0	0	0.95	0.978	0.9	0.538	0.999
RPL18A	RPS5	1842894	1842374	9606.ENSP00000222247	9606.ENSP00000196551	0	0	0	0	0.975	0.961	0.9	0.319	0.999
RPS3	RPS11	1861952	1846167	9606.ENSP00000433821	9606.ENSP00000270625	0.462	0	0	0	0.975	0.999	0.9	0.701	0.999
RPL30	RPS5	1847048	1842374	9606.ENSP00000287038	9606.ENSP00000196551	0.462	0	0	0	0.975	0.973	0.9	0.543	0.999
RPL31	RPL26	1859193	1847444	9606.ENSP00000386717	9606.ENSP00000293842	0	0	0	0	0.975	0.98	0.9	0.723	0.999
RPS20	RPS2	1861789	1852518	9606.ENSP00000429374	9606.ENSP00000341885	0.462	0	0	0	0.97	0.999	0.9	0.662	0.999
RPL7	RPL27	1852251	1844249	9606.ENSP00000339795	9606.ENSP00000253788	0.171	0	0	0	0.936	0.977	0.9	0.481	0.999
RPS15	RPL18A	1863987	1842894	9606.ENSP00000467676	9606.ENSP00000222247	0	0	0	0	0.975	0.614	0.9	0.288	0.999
RPL31	RPL23	1859193	1858184	9606.ENSP00000386717	9606.ENSP00000377865	0	0	0	0	0.94	0.999	0.9	0.417	0.999
RPL35A	RPL29	1859718	1847471	9606.ENSP00000393393	9606.ENSP00000294189	0	0	0	0	0.975	0.991	0.9	0.788	0.999
UBA52	RPS26	1859324	1853363	9606.ENSP00000388107	9606.ENSP00000348849	0	0	0	0	0.975	0.724	0.9	0.271	0.999
RPS25	RPS6	1861989	1857216	9606.ENSP00000435096	9606.ENSP00000369757	0	0	0	0	0.94	0.987	0	0.424	0.999
RPL24	RPL10A	1858158	1856010	9606.ENSP00000377640	9606.ENSP00000363018	0	0	0	0	0.783	0.998	0.9	0.444	0.999
RPL12	RPL27A	1854209	1853001	9606.ENSP00000354739	9606.ENSP00000346015	0.156	0	0	0	0.865	0.998	0.9	0.507	0.999
RPL5	RPS5	1855221	1842374	9606.ENSP00000359345	9606.ENSP00000196551	0.462	0	0	0	0.975	0.941	0.9	0.851	0.999
RPS27A	RPS11	1846244	1846167	9606.ENSP00000272317	9606.ENSP00000270625	0	0	0	0	0.864	0.999	0.9	0.185	0.999
RPL4	RPS12	1849420	1843234	9606.ENSP00000311430	9606.ENSP00000230050	0.084	0	0	0	0.975	0.935	0.9	0.552	0.999
RPL9	RPS16	1853003	1844060	9606.ENSP00000346022	9606.ENSP00000251453	0.274	0	0	0	0.97	0.936	0.9	0.6	0.999
ENSG00000215472	RPL10L	1859428	1847944	9606.ENSP00000389465	9606.ENSP00000298283	0.462	0	0	0	0.975	0.975	0	0.34	0.999
RPL8	RPL6	1845175	1842405	9606.ENSP00000262584	9606.ENSP00000202773	0	0	0	0	0.975	0.997	0.9	0.446	0.999
RPL30	RPL3L	1847048	1846030	9606.ENSP00000287038	9606.ENSP00000268661	0	0	0	0	0.944	0.832	0.9	0.529	0.999
RPL10A	RPL9	1856010	1853003	9606.ENSP00000363018	9606.ENSP00000346022	0.14	0	0	0	0.892	0.998	0.9	0.601	0.999
RPL7A	RPL8	1855599	1845175	9606.ENSP00000361076	9606.ENSP00000262584	0.071	0	0	0	0.975	0.981	0	0.492	0.999
RPL15	RPL35	1849166	1844699	9606.ENSP00000309334	9606.ENSP00000259469	0	0	0	0	0.972	0.994	0.9	0.357	0.999
RPL21	RPL9	1853004	1853003	9606.ENSP00000346027	9606.ENSP00000346022	0	0	0	0	0.965	0.999	0.9	0.507	0.999
RPL18	RPS4X	1862361	1855955	9606.ENSP00000447001	9606.ENSP00000362744	0	0	0	0	0.963	0.924	0.9	0.288	0.999
RPS20	RPS15A	1861789	1850066	9606.ENSP00000429374	9606.ENSP00000318646	0.462	0	0	0	0.948	0.999	0.9	0.591	0.999
RPL18	RPS3	1862361	1861952	9606.ENSP00000447001	9606.ENSP00000433821	0	0	0	0	0.975	0.936	0.9	0.66	0.999
RPL17	RPS26	1863674	1853363	9606.ENSP00000462023	9606.ENSP00000348849	0	0	0	0	0.938	0.892	0.9	0.388	0.999
FAU	RPL23A	1861888	1859401	9606.ENSP00000431822	9606.ENSP00000389103	0	0	0	0	0.739	0.989	0.9	0.172	0.999
RPLP1	RPL38	1853006	1849232	9606.ENSP00000346037	9606.ENSP00000309830	0	0	0	0	0.969	0.939	0.9	0.43	0.999
RPLP1	RPL27	1853006	1844249	9606.ENSP00000346037	9606.ENSP00000253788	0	0	0	0	0.934	0.93	0.9	0.104	0.999
RPL38	RPL35	1849232	1844699	9606.ENSP00000309830	9606.ENSP00000259469	0	0	0	0	0.958	0.999	0.9	0.472	0.999
RPL37	RPL19	1846368	1843024	9606.ENSP00000274242	9606.ENSP00000225430	0	0	0	0	0.736	0.989	0.9	0.573	0.999
RPL23	RPS6	1858184	1857216	9606.ENSP00000377865	9606.ENSP00000369757	0	0	0	0	0.951	0.968	0.9	0.464	0.999
RPL23A	RPS4X	1859401	1855955	9606.ENSP00000389103	9606.ENSP00000362744	0.462	0	0	0	0.905	0.933	0.9	0.253	0.999
RPS15	EEF2	1863987	1849021	9606.ENSP00000467676	9606.ENSP00000307940	0.462	0	0	0	0.761	0.976	0.9	0.494	0.999
RPLP1	RPL27A	1853006	1853001	9606.ENSP00000346037	9606.ENSP00000346015	0	0	0	0	0.94	0.939	0.9	0.111	0.999
RPL7	RPL4	1852251	1849420	9606.ENSP00000339795	9606.ENSP00000311430	0.462	0	0	0	0.975	0.998	0.9	0.738	0.999
RPLP0	RPL30	1852166	1847048	9606.ENSP00000339027	9606.ENSP00000287038	0	0	0	0	0.933	0.996	0.9	0.574	0.999
EIF3F	EIF3G	1849251	1844198	9606.ENSP00000310040	9606.ENSP00000253108	0	0	0	0	0.677	0.998	0.9	0.717	0.999
RPS14	RPL10L	1849373	1847944	9606.ENSP00000311028	9606.ENSP00000298283	0.462	0	0	0	0.975	0.938	0	0.426	0.999
RPL35A	RPL7	1859718	1852251	9606.ENSP00000393393	9606.ENSP00000339795	0	0	0	0	0.928	0.987	0.9	0.243	0.999
RPL5	RPL13	1855221	1849017	9606.ENSP00000359345	9606.ENSP00000307889	0	0	0	0	0.964	0.999	0.9	0.708	0.999
RPL18	RPL29	1862361	1847471	9606.ENSP00000447001	9606.ENSP00000294189	0	0	0	0	0.94	0.994	0.9	0.604	0.999
RPS6	RPS7	1857216	1852173	9606.ENSP00000369757	9606.ENSP00000339095	0	0	0	0	0.975	0.998	0.9	0.56	0.999
RPS2	RPS14	1852518	1849373	9606.ENSP00000341885	9606.ENSP00000311028	0.462	0	0	0	0.964	0.999	0.9	0.641	0.999
RPL15	RPL6	1849166	1842405	9606.ENSP00000309334	9606.ENSP00000202773	0	0	0	0	0.96	0.999	0.9	0.636	0.999
RPL34	RPL21	1858216	1853004	9606.ENSP00000378160	9606.ENSP00000346027	0	0	0	0	0.921	0.988	0.9	0.589	0.999
RPS7	RPS4Y1	1852173	1844020	9606.ENSP00000339095	9606.ENSP00000250784	0	0	0	0	0.975	0.741	0.9	0.289	0.999
RPL4	RPS5	1849420	1842374	9606.ENSP00000311430	9606.ENSP00000196551	0.462	0	0	0	0.975	0.956	0.9	0.659	0.999
RPS3	RPLP0	1861952	1852166	9606.ENSP00000433821	9606.ENSP00000339027	0.278	0	0	0	0.973	0.936	0.9	0.566	0.999
RPSA	RPS9	1853012	1848467	9606.ENSP00000346067	9606.ENSP00000302896	0.34	0	0	0	0.972	0.981	0	0.353	0.999
RPL5	RPSA	1855221	1853012	9606.ENSP00000359345	9606.ENSP00000346067	0	0	0	0	0.975	0.642	0.9	0.507	0.999
RPL5	RPL18A	1855221	1842894	9606.ENSP00000359345	9606.ENSP00000222247	0	0	0	0	0.975	0.999	0.9	0.377	0.999
RPL11	RPL10L	1856140	1847944	9606.ENSP00000363676	9606.ENSP00000298283	0.462	0	0	0	0.975	0.997	0	0.344	0.999
RPL35A	RPLP1	1859718	1853006	9606.ENSP00000393393	9606.ENSP00000346037	0	0	0	0	0.939	0.931	0.9	0.327	0.999
RPS2	RPLP2	1852518	1850446	9606.ENSP00000341885	9606.ENSP00000322419	0	0	0	0	0.975	0.874	0.9	0.261	0.999
RPL13A	RPLP0	1857955	1852166	9606.ENSP00000375730	9606.ENSP00000339027	0	0	0	0	0.939	0.977	0.9	0.557	0.999
FAU	RPS8	1861888	1858412	9606.ENSP00000431822	9606.ENSP00000379888	0	0	0	0	0.945	0.995	0.9	0.221	0.999
RPS24	RPL23A	1861076	1859401	9606.ENSP00000414321	9606.ENSP00000389103	0	0	0	0	0.736	0.961	0.9	0.309	0.999
RPS27L	RPS23	1851302	1847772	9606.ENSP00000331019	9606.ENSP00000296674	0	0	0	0	0.94	0.983	0	0.6	0.999
RPS6	RPL14	1857216	1852902	9606.ENSP00000369757	9606.ENSP00000345156	0	0	0	0	0.929	0.914	0.9	0.388	0.999
RPS24	RPS7	1861076	1852173	9606.ENSP00000414321	9606.ENSP00000339095	0	0	0	0	0.736	0.999	0.9	0.753	0.999
RPS20	RPSA	1861789	1853012	9606.ENSP00000429374	9606.ENSP00000346067	0.085	0	0	0	0.951	0.997	0.9	0.478	0.999
RPS4X	RPL13	1855955	1849017	9606.ENSP00000362744	9606.ENSP00000307889	0	0	0	0	0.969	0.93	0.9	0.168	0.999
RPS15	RPS6	1863987	1857216	9606.ENSP00000467676	9606.ENSP00000369757	0	0	0	0	0.97	0.997	0.9	0.586	0.999
RPL10A	RPL26L1	1856010	1845691	9606.ENSP00000363018	9606.ENSP00000265100	0.123	0	0	0	0.975	0.822	0.9	0.546	0.999
RPL23A	RPL13A	1859401	1857955	9606.ENSP00000389103	9606.ENSP00000375730	0.174	0	0	0	0.907	0.994	0.9	0.699	0.999
RPL5	RPL14	1855221	1852902	9606.ENSP00000359345	9606.ENSP00000345156	0.148	0	0	0	0.949	0.996	0.9	0.678	0.999
RPL31	RPL10L	1859193	1847944	9606.ENSP00000386717	9606.ENSP00000298283	0	0	0	0	0.896	0.996	0	0.1	0.999
RPL10L	RPL30	1847944	1847048	9606.ENSP00000298283	9606.ENSP00000287038	0	0	0	0	0.975	0.997	0	0.295	0.999
RPL35A	RPLP0	1859718	1852166	9606.ENSP00000393393	9606.ENSP00000339027	0	0	0	0	0.927	0.962	0.9	0.198	0.999
RPS28	RPL13	1864786	1849017	9606.ENSP00000472469	9606.ENSP00000307889	0	0	0	0	0.895	0.904	0.9	0.285	0.999
RPS19	RPS27	1864285	1854822	9606.ENSP00000470004	9606.ENSP00000357555	0	0	0	0	0.975	0.981	0.9	0.558	0.999
RPL22	RPL8	1853014	1845175	9606.ENSP00000346088	9606.ENSP00000262584	0	0	0	0	0.791	0.981	0.9	0.55	0.999
RPL9	RPL26	1853003	1847444	9606.ENSP00000346022	9606.ENSP00000293842	0.462	0	0	0	0.971	0.979	0.9	0.673	0.999
RPL21	RPL14	1853004	1852902	9606.ENSP00000346027	9606.ENSP00000345156	0	0	0	0	0.959	0.998	0.9	0.535	0.999
RPL9	RPL3L	1853003	1846030	9606.ENSP00000346022	9606.ENSP00000268661	0.462	0	0.347	0	0.942	0.827	0.9	0.388	0.999
RPS25	RPS21	1861989	1852991	9606.ENSP00000435096	9606.ENSP00000345957	0	0	0	0	0.975	0.977	0	0.585	0.999
RPL36A	RPL11	1860470	1856140	9606.ENSP00000404375	9606.ENSP00000363676	0	0	0	0	0.951	0.982	0	0.443	0.999
RPS25	RPS3A	1861989	1853009	9606.ENSP00000435096	9606.ENSP00000346050	0	0	0	0	0.975	0.987	0	0.341	0.999
RPL11	RPL26L1	1856140	1845691	9606.ENSP00000363676	9606.ENSP00000265100	0.462	0	0	0	0.973	0.83	0.9	0.704	0.999
RPL3	RPLP0	1852999	1852166	9606.ENSP00000346001	9606.ENSP00000339027	0.284	0	0	0	0.961	0.992	0.9	0.598	0.999
RPL36A	RPL35A	1860470	1859718	9606.ENSP00000404375	9606.ENSP00000393393	0	0	0	0	0.975	0.979	0	0.75	0.999
RPL30	RPL36	1847048	1844136	9606.ENSP00000287038	9606.ENSP00000252543	0	0	0	0	0.97	0.999	0.9	0.527	0.999
RPL9	RPLP0	1853003	1852166	9606.ENSP00000346022	9606.ENSP00000339027	0.177	0	0.226	0	0.939	0.992	0.9	0.551	0.999
RPL17	RPS2	1863674	1852518	9606.ENSP00000462023	9606.ENSP00000341885	0.462	0	0	0	0.974	0.943	0.9	0.659	0.999
RPL23A	RPSA	1859401	1853012	9606.ENSP00000389103	9606.ENSP00000346067	0.071	0	0	0	0.887	0.887	0.9	0.375	0.999
RPS25	RPS16	1861989	1844060	9606.ENSP00000435096	9606.ENSP00000251453	0	0	0	0	0.975	0.988	0	0.509	0.999
RPL24	RPS26	1858158	1853363	9606.ENSP00000377640	9606.ENSP00000348849	0	0	0	0	0.94	0.894	0.9	0.585	0.999
RPL34	RPL35	1858216	1844699	9606.ENSP00000378160	9606.ENSP00000259469	0.13	0	0	0	0.954	0.989	0.9	0.564	0.999
RPS3A	RPS23	1853009	1847772	9606.ENSP00000346050	9606.ENSP00000296674	0	0	0	0	0.96	0.999	0.9	0.362	0.999
RPS26	RPSA	1853363	1853012	9606.ENSP00000348849	9606.ENSP00000346067	0	0	0	0	0.951	0.992	0.9	0.234	0.999
RPL26	RPL30	1847444	1847048	9606.ENSP00000293842	9606.ENSP00000287038	0	0	0.217	0	0.972	0.982	0.9	0.519	0.999
RPL27A	RPL3	1853001	1852999	9606.ENSP00000346015	9606.ENSP00000346001	0.462	0	0.282	0	0.962	0.998	0.9	0.624	0.999
RPS19	RPL18A	1864285	1842894	9606.ENSP00000470004	9606.ENSP00000222247	0.462	0	0	0	0.975	0.915	0.9	0.346	0.999
ENSG00000215472	RPL35	1859428	1844699	9606.ENSP00000389465	9606.ENSP00000259469	0.462	0	0	0	0.975	0.988	0	0.34	0.999
RPL18	RPLP1	1862361	1853006	9606.ENSP00000447001	9606.ENSP00000346037	0	0	0	0	0.936	0.931	0.9	0.092	0.999
RPS6	RPL9	1857216	1853003	9606.ENSP00000369757	9606.ENSP00000346022	0	0	0	0	0.957	0.899	0.9	0.517	0.999
RPL24	RPS5	1858158	1842374	9606.ENSP00000377640	9606.ENSP00000196551	0	0	0	0	0.975	0.961	0.9	0.521	0.999
RPS26	RPL21	1853363	1853004	9606.ENSP00000348849	9606.ENSP00000346027	0	0	0	0	0.928	0.895	0.9	0.488	0.999
RPL24	RPS23	1858158	1847772	9606.ENSP00000377640	9606.ENSP00000296674	0	0	0	0	0.96	0.962	0.9	0.597	0.999
RPL35A	RPL32	1859718	1858438	9606.ENSP00000393393	9606.ENSP00000380156	0	0	0	0	0.975	0.992	0.9	0.418	0.999
RPL10A	RPS3A	1856010	1853009	9606.ENSP00000363018	9606.ENSP00000346050	0	0	0	0	0.913	0.932	0.9	0.451	0.999
RPL4	RPS11	1849420	1846167	9606.ENSP00000311430	9606.ENSP00000270625	0.462	0	0	0	0.949	0.896	0.9	0.622	0.999
RPL29	RPL30	1847471	1847048	9606.ENSP00000294189	9606.ENSP00000287038	0	0	0	0	0.975	0.994	0.9	0.779	0.999
RPL10A	RPL7A	1856010	1855599	9606.ENSP00000363018	9606.ENSP00000361076	0	0	0	0	0.937	0.978	0	0.501	0.999
RPL34	RPL36	1858216	1844136	9606.ENSP00000378160	9606.ENSP00000252543	0	0	0	0	0.925	0.994	0.9	0.544	0.999
RPS3	RPS14	1861952	1849373	9606.ENSP00000433821	9606.ENSP00000311028	0.462	0	0	0	0.975	0.999	0.9	0.717	0.999
FAU	RPL27A	1861888	1853001	9606.ENSP00000431822	9606.ENSP00000346015	0	0	0	0	0.94	0.996	0.9	0.175	0.999
RPS20	RPL32	1861789	1858438	9606.ENSP00000429374	9606.ENSP00000380156	0	0	0	0	0.974	0.905	0.9	0.518	0.999
RPL13A	RPL21	1857955	1853004	9606.ENSP00000375730	9606.ENSP00000346027	0	0	0	0	0.891	0.994	0.9	0.294	0.999
RPL24	RPS16	1858158	1844060	9606.ENSP00000377640	9606.ENSP00000251453	0	0	0	0	0.975	0.931	0.9	0.395	0.999
RPL35A	RPL30	1859718	1847048	9606.ENSP00000393393	9606.ENSP00000287038	0	0	0	0	0.975	0.994	0.9	0.645	0.999
RPL23	RPLP2	1858184	1850446	9606.ENSP00000377865	9606.ENSP00000322419	0	0	0	0	0.975	0.995	0.9	0.137	0.999
RPL4	RPL3L	1849420	1846030	9606.ENSP00000311430	9606.ENSP00000268661	0.462	0	0	0	0.975	0.827	0.9	0.571	0.999
RPL32	RPL24	1858438	1858158	9606.ENSP00000380156	9606.ENSP00000377640	0	0	0	0	0.975	0.994	0.9	0.635	0.999
RPL27A	RPL29	1853001	1847471	9606.ENSP00000346015	9606.ENSP00000294189	0	0	0	0	0.971	0.994	0.9	0.26	0.999
RPSA	RPS14	1853012	1849373	9606.ENSP00000346067	9606.ENSP00000311028	0.397	0	0	0	0.975	0.996	0.9	0.405	0.999
UBA52	RPL21	1859324	1853004	9606.ENSP00000388107	9606.ENSP00000346027	0	0	0	0	0.975	0.96	0.9	0.498	0.999
RPL22	RPLP0	1853014	1852166	9606.ENSP00000346088	9606.ENSP00000339027	0	0	0	0	0.734	0.992	0.9	0.235	0.999
RPL3	RPS7	1852999	1852173	9606.ENSP00000346001	9606.ENSP00000339095	0	0	0	0	0.975	0.801	0.9	0.68	0.999
RPL38	RPL8	1849232	1845175	9606.ENSP00000309830	9606.ENSP00000262584	0	0	0	0	0.872	0.999	0.9	0.358	0.999
RPL23A	RPL22	1859401	1853014	9606.ENSP00000389103	9606.ENSP00000346088	0	0	0	0	0.747	0.998	0.9	0.152	0.999
RPS29	RPL9	1858354	1853003	9606.ENSP00000379339	9606.ENSP00000346022	0.462	0	0	0	0.958	0	0.9	0.627	0.999
RPL7	RPS12	1852251	1843234	9606.ENSP00000339795	9606.ENSP00000230050	0	0.485	0	0	0.694	0.935	0.9	0.579	0.999
RPS26	RPS7	1853363	1852173	9606.ENSP00000348849	9606.ENSP00000339095	0	0	0	0	0.94	0.986	0.9	0.764	0.999
RPL24	RPL22	1858158	1853014	9606.ENSP00000377640	9606.ENSP00000346088	0	0	0	0	0.719	0.997	0.9	0.75	0.999
RPL27A	RPL7	1853001	1852251	9606.ENSP00000346015	9606.ENSP00000339795	0.462	0	0	0	0.952	0.999	0.9	0.538	0.999
RPL7	RPL8	1852251	1845175	9606.ENSP00000339795	9606.ENSP00000262584	0.462	0	0	0	0.975	0.998	0.9	0.6	0.999
RPL34	RPL24	1858216	1858158	9606.ENSP00000378160	9606.ENSP00000377640	0	0	0	0	0.942	0.989	0.9	0.687	0.999
RPL39	RPLP0	1854349	1852166	9606.ENSP00000355315	9606.ENSP00000339027	0.174	0	0	0	0.689	0.968	0.9	0.222	0.999
RPL34	RPL14	1858216	1852902	9606.ENSP00000378160	9606.ENSP00000345156	0.284	0	0	0	0.93	0.994	0.9	0.456	0.999
RPS19	RPL15	1864285	1849166	9606.ENSP00000470004	9606.ENSP00000309334	0	0	0.293	0	0.975	0.882	0.9	0.655	0.999
RPL35A	RPL38	1859718	1849232	9606.ENSP00000393393	9606.ENSP00000309830	0	0	0	0	0.975	0.993	0.9	0.351	0.999
RPSA	RPL14	1853012	1852902	9606.ENSP00000346067	9606.ENSP00000345156	0	0	0	0	0.948	0.826	0.9	0.151	0.999
RPL32	RPS3A	1858438	1853009	9606.ENSP00000380156	9606.ENSP00000346050	0	0	0.251	0	0.975	0.955	0.9	0.346	0.999
RPL24	RPL35	1858158	1844699	9606.ENSP00000377640	9606.ENSP00000259469	0	0	0	0	0.965	0.994	0.9	0.695	0.999
RPS21	RPS23	1852991	1847772	9606.ENSP00000345957	9606.ENSP00000296674	0	0	0	0	0.936	0.998	0.9	0.572	0.999
RPL26	RPS5	1847444	1842374	9606.ENSP00000293842	9606.ENSP00000196551	0.462	0	0	0	0.939	0.5	0.9	0.511	0.999
RPL4	RPS27A	1849420	1846244	9606.ENSP00000311430	9606.ENSP00000272317	0	0	0	0	0.918	0.925	0.9	0.16	0.999
RPL24	RPS4X	1858158	1855955	9606.ENSP00000377640	9606.ENSP00000362744	0	0	0	0	0.961	0.897	0.9	0.315	0.999
RPL17	RPL35A	1863674	1859718	9606.ENSP00000462023	9606.ENSP00000393393	0	0	0	0	0.942	0.824	0.9	0.401	0.999
RPL10A	RPL7	1856010	1852251	9606.ENSP00000363018	9606.ENSP00000339795	0	0	0	0	0.933	0.998	0.9	0.557	0.999
RPL28	RPL10A	1860280	1856010	9606.ENSP00000401450	9606.ENSP00000363018	0	0	0	0	0.895	0.954	0.9	0.367	0.999
RPL12	RPL26L1	1854209	1845691	9606.ENSP00000354739	9606.ENSP00000265100	0.123	0	0	0	0.92	0.793	0.9	0.485	0.999
RPL18	RPL27A	1862361	1853001	9606.ENSP00000447001	9606.ENSP00000346015	0	0	0	0	0.94	0.999	0.9	0.39	0.999
ENSG00000215472	RPL6	1859428	1842405	9606.ENSP00000389465	9606.ENSP00000202773	0.069	0	0	0	0.938	0.988	0	0.182	0.999
RPS3A	EEF2	1853009	1849021	9606.ENSP00000346050	9606.ENSP00000307940	0	0	0	0	0.936	0.981	0.9	0.243	0.999
RPL27	RPL36	1844249	1844136	9606.ENSP00000253788	9606.ENSP00000252543	0	0	0	0	0.975	0.993	0.9	0.515	0.999
RPL32	RPS15A	1858438	1850066	9606.ENSP00000380156	9606.ENSP00000318646	0.462	0	0	0	0.934	0.899	0.9	0.267	0.999
RPL11	RPL15	1856140	1849166	9606.ENSP00000363676	9606.ENSP00000309334	0	0	0	0	0.975	0.999	0.9	0.556	0.999
RPS2	RPS23	1852518	1847772	9606.ENSP00000341885	9606.ENSP00000296674	0.462	0	0	0	0.955	0.999	0.9	0.632	0.999
RPL26	RPL36	1847444	1844136	9606.ENSP00000293842	9606.ENSP00000252543	0	0	0	0	0.971	0.99	0.9	0.663	0.999
RPS28	RPL18	1864786	1862361	9606.ENSP00000472469	9606.ENSP00000447001	0	0	0	0	0.925	0.836	0.9	0.344	0.999
RPL23A	RPL30	1859401	1847048	9606.ENSP00000389103	9606.ENSP00000287038	0	0	0	0	0.947	0.999	0.9	0.271	0.999
RPS29	EEF2	1858354	1849021	9606.ENSP00000379339	9606.ENSP00000307940	0.462	0	0	0	0.737	0.965	0.9	0.395	0.999
RPS15	RPS25	1863987	1861989	9606.ENSP00000467676	9606.ENSP00000435096	0	0	0	0	0.975	0.988	0	0.458	0.999
RPLP1	RPLP2	1853006	1850446	9606.ENSP00000346037	9606.ENSP00000322419	0	0	0	0	0.938	0.999	0.9	0.882	0.999
RPS14	RPS5	1849373	1842374	9606.ENSP00000311028	9606.ENSP00000196551	0.462	0	0	0	0.975	0.999	0.9	0.69	0.999
RPS28	RPS3A	1864786	1853009	9606.ENSP00000472469	9606.ENSP00000346050	0	0	0	0	0.935	0.997	0.9	0.509	0.999
RPS8	RPLP0	1858412	1852166	9606.ENSP00000379888	9606.ENSP00000339027	0	0	0	0	0.965	0.91	0.9	0.575	0.999
RPS26	RPL9	1853363	1853003	9606.ENSP00000348849	9606.ENSP00000346022	0	0	0	0	0.934	0.897	0.9	0.66	0.999
RPL13A	RPL12	1857955	1854209	9606.ENSP00000375730	9606.ENSP00000354739	0	0	0	0	0.931	0.988	0.9	0.478	0.999
RPS13	RPS5	1862013	1842374	9606.ENSP00000435777	9606.ENSP00000196551	0.069	0	0	0	0.975	0.999	0.9	0.675	0.999
RPS28	RPL21	1864786	1853004	9606.ENSP00000472469	9606.ENSP00000346027	0	0	0	0	0.932	0.893	0.9	0.488	0.999
RPL3	RPS15A	1852999	1850066	9606.ENSP00000346001	9606.ENSP00000318646	0.462	0	0	0	0.939	0.934	0.9	0.584	0.999
RPS14	RPS27A	1849373	1846244	9606.ENSP00000311028	9606.ENSP00000272317	0	0	0	0	0.934	0.988	0.9	0.529	0.999
RPL38	RPL13	1849232	1849017	9606.ENSP00000309830	9606.ENSP00000307889	0	0	0	0	0.943	0.993	0.9	0.307	0.999
RPL39	RPL27A	1854349	1853001	9606.ENSP00000355315	9606.ENSP00000346015	0	0	0	0	0.939	0.988	0.9	0.106	0.999
RPL35A	RPL27	1859718	1844249	9606.ENSP00000393393	9606.ENSP00000253788	0	0	0	0	0.975	0.991	0.9	0.403	0.999
RPS3	UBA52	1861952	1859324	9606.ENSP00000433821	9606.ENSP00000388107	0	0	0	0	0.975	0.937	0.9	0.475	0.999
RPS28	RPS14	1864786	1849373	9606.ENSP00000472469	9606.ENSP00000311028	0	0	0	0	0.975	0.999	0.9	0.724	0.999
UBA52	RPS15A	1859324	1850066	9606.ENSP00000388107	9606.ENSP00000318646	0	0	0	0	0.975	0.784	0.9	0.29	0.999
RPL31	RPL34	1859193	1858216	9606.ENSP00000386717	9606.ENSP00000378160	0	0	0	0	0.944	0.988	0.9	0.45	0.999
RPL39	RPL29	1854349	1847471	9606.ENSP00000355315	9606.ENSP00000294189	0	0	0	0	0.975	0.987	0.9	0.457	0.999
RPS23	RPL6	1847772	1842405	9606.ENSP00000296674	9606.ENSP00000202773	0	0	0	0	0.937	0.919	0.9	0.3	0.999
RPL32	RPL27A	1858438	1853001	9606.ENSP00000380156	9606.ENSP00000346015	0.462	0	0	0	0.975	0.995	0.9	0.506	0.999
RPL24	RPS15A	1858158	1850066	9606.ENSP00000377640	9606.ENSP00000318646	0	0	0	0	0.94	0.899	0.9	0.622	0.999
RPS15	RPL26	1863987	1847444	9606.ENSP00000467676	9606.ENSP00000293842	0.462	0	0	0	0.972	0.472	0.9	0.492	0.999
RPL34	RPL26L1	1858216	1845691	9606.ENSP00000378160	9606.ENSP00000265100	0.22	0	0	0	0.965	0.744	0.9	0.287	0.999
RPL27A	RPL26L1	1853001	1845691	9606.ENSP00000346015	9606.ENSP00000265100	0.462	0	0	0	0.962	0.82	0.9	0.515	0.999
RPS8	RPL36	1858412	1844136	9606.ENSP00000379888	9606.ENSP00000252543	0	0	0	0	0.964	0.888	0.9	0.527	0.999
RPL31	RPL24	1859193	1858158	9606.ENSP00000386717	9606.ENSP00000377640	0	0	0	0	0.951	0.999	0.9	0.577	0.999
RPL15	RPL8	1849166	1845175	9606.ENSP00000309334	9606.ENSP00000262584	0	0	0	0	0.975	0.999	0.9	0.581	0.999
RPL37A	RPL8	1861343	1845175	9606.ENSP00000418082	9606.ENSP00000262584	0	0	0	0	0.846	0.994	0.9	0.456	0.999
RPS13	RPS4X	1862013	1855955	9606.ENSP00000435777	9606.ENSP00000362744	0	0	0	0	0.948	0.999	0.9	0.135	0.999
RPL37A	RPL13A	1861343	1857955	9606.ENSP00000418082	9606.ENSP00000375730	0	0	0	0	0.945	0.994	0.9	0.451	0.999
ENSG00000215472	RPLP0	1859428	1852166	9606.ENSP00000389465	9606.ENSP00000339027	0.28	0	0	0	0.975	0.977	0	0.34	0.999
RPL14	RPS16	1852902	1844060	9606.ENSP00000345156	9606.ENSP00000251453	0	0	0	0	0.97	0.933	0.9	0.698	0.999
RPS10	RPS5	1853151	1842374	9606.ENSP00000347271	9606.ENSP00000196551	0	0	0	0	0.736	0.993	0.9	0.843	0.999
RPL31	RPL8	1859193	1845175	9606.ENSP00000386717	9606.ENSP00000262584	0	0	0	0	0.938	0.999	0.9	0.61	0.999
RPS6	RPS27A	1857216	1846244	9606.ENSP00000369757	9606.ENSP00000272317	0	0	0	0	0.935	0.998	0.9	0.316	0.999
RPS3	RPL10A	1861952	1856010	9606.ENSP00000433821	9606.ENSP00000363018	0.217	0	0	0	0.953	0.958	0.9	0.581	0.999
RPS20	RPL7	1861789	1852251	9606.ENSP00000429374	9606.ENSP00000339795	0.462	0	0	0	0.925	0.885	0.9	0.757	0.999
RPL22	RPL37	1853014	1846368	9606.ENSP00000346088	9606.ENSP00000274242	0	0	0	0	0.527	0.981	0.9	0.408	0.999
RPLP2	RPL27	1850446	1844249	9606.ENSP00000322419	9606.ENSP00000253788	0	0	0	0	0.909	0.936	0.9	0.282	0.999
RPL18	RPS3A	1862361	1853009	9606.ENSP00000447001	9606.ENSP00000346050	0	0	0	0	0.975	0.93	0.9	0.291	0.999
RPS20	RPL26	1861789	1847444	9606.ENSP00000429374	9606.ENSP00000293842	0.462	0	0	0	0.966	0	0.9	0.535	0.999
RPL5	EEF2	1855221	1849021	9606.ENSP00000359345	9606.ENSP00000307940	0.462	0	0	0	0.929	0.828	0.9	0.535	0.999
RPL31	RPS8	1859193	1858412	9606.ENSP00000386717	9606.ENSP00000379888	0	0	0	0	0.968	0.898	0.9	0.409	0.999
RPL17	RPL26	1863674	1847444	9606.ENSP00000462023	9606.ENSP00000293842	0.462	0	0	0	0.975	0.928	0.9	0.559	0.999
RPL12	RPL38	1854209	1849232	9606.ENSP00000354739	9606.ENSP00000309830	0	0	0	0	0.763	0.987	0.9	0.154	0.999
RPL18	RPS5	1862361	1842374	9606.ENSP00000447001	9606.ENSP00000196551	0	0	0	0	0.975	0.957	0.9	0.537	0.999
RPL10A	RPS2	1856010	1852518	9606.ENSP00000363018	9606.ENSP00000341885	0.156	0	0	0	0.893	0.943	0.9	0.596	0.999
RPLP2	RPL13	1850446	1849017	9606.ENSP00000322419	9606.ENSP00000307889	0	0	0	0	0.975	0.937	0.9	0.185	0.999
RPL9	RPLP2	1853003	1850446	9606.ENSP00000346022	9606.ENSP00000322419	0	0	0	0	0.975	0.931	0.9	0.259	0.999
RPL28	RPL39	1860280	1854349	9606.ENSP00000401450	9606.ENSP00000355315	0	0	0	0	0.883	0.966	0.9	0.652	0.999
UBA52	RPL5	1859324	1855221	9606.ENSP00000388107	9606.ENSP00000359345	0	0	0	0	0.963	0.96	0.9	0.414	0.999
RPS14	EEF2	1849373	1849021	9606.ENSP00000311028	9606.ENSP00000307940	0.284	0	0	0	0.83	0.963	0.9	0.46	0.999
RPL27A	RPL37	1853001	1846368	9606.ENSP00000346015	9606.ENSP00000274242	0	0	0	0	0.744	0.991	0.9	0.437	0.999
RPSA	RPLP0	1853012	1852166	9606.ENSP00000346067	9606.ENSP00000339027	0	0	0	0	0.973	0.829	0.9	0.519	0.999
RPL31	RPS5	1859193	1842374	9606.ENSP00000386717	9606.ENSP00000196551	0	0	0	0	0.938	0.958	0.9	0.472	0.999
RPS20	RPS27A	1861789	1846244	9606.ENSP00000429374	9606.ENSP00000272317	0	0	0	0	0.966	0.994	0.9	0.101	0.999
RPL27A	RPL8	1853001	1845175	9606.ENSP00000346015	9606.ENSP00000262584	0.462	0	0	0	0.961	0.999	0.9	0.471	0.999
RPL5	RPL27	1855221	1844249	9606.ENSP00000359345	9606.ENSP00000253788	0.148	0	0	0	0.937	0.993	0.9	0.393	0.999
RPS4X	RPS27A	1855955	1846244	9606.ENSP00000362744	9606.ENSP00000272317	0	0	0	0	0.956	0.996	0.9	0.137	0.999
RPS26	RPS12	1853363	1843234	9606.ENSP00000348849	9606.ENSP00000230050	0	0	0	0	0.894	0.997	0.9	0.336	0.999
RPL10A	RPL6	1856010	1842405	9606.ENSP00000363018	9606.ENSP00000202773	0	0	0	0	0.884	0.998	0.9	0.387	0.999
RPS13	RPS3A	1862013	1853009	9606.ENSP00000435777	9606.ENSP00000346050	0.462	0	0	0	0.975	0.999	0.9	0.444	0.999
RPL9	RPL27A	1853003	1853001	9606.ENSP00000346022	9606.ENSP00000346015	0.462	0	0	0	0.975	0.994	0.9	0.506	0.999
RPL3	RPL6	1852999	1842405	9606.ENSP00000346001	9606.ENSP00000202773	0	0	0	0	0.94	0.996	0.9	0.612	0.999
RPS24	RPS11	1861076	1846167	9606.ENSP00000414321	9606.ENSP00000270625	0	0	0	0	0.707	0.999	0.9	0.398	0.999
RPL14	RPL27	1852902	1844249	9606.ENSP00000345156	9606.ENSP00000253788	0	0	0	0	0.973	0.999	0.9	0.512	0.999
RPL22	RPL29	1853014	1847471	9606.ENSP00000346088	9606.ENSP00000294189	0	0	0	0	0.838	0.981	0.9	0.769	0.999
RPL35A	RPL39	1859718	1854349	9606.ENSP00000393393	9606.ENSP00000355315	0	0	0	0	0.94	0.986	0.9	0.335	0.999
RPS4X	RPL5	1855955	1855221	9606.ENSP00000362744	9606.ENSP00000359345	0.462	0	0	0	0.975	0.799	0.9	0.38	0.999
RPS4X	RPS3A	1855955	1853009	9606.ENSP00000362744	9606.ENSP00000346050	0	0	0.227	0	0.975	0.998	0.9	0.525	0.999
RPL13	RPS16	1849017	1844060	9606.ENSP00000307889	9606.ENSP00000251453	0	0	0	0	0.97	0.931	0.9	0.396	0.999
RPL18	RPL4	1862361	1849420	9606.ENSP00000447001	9606.ENSP00000311430	0	0	0	0	0.975	0.999	0.9	0.58	0.999
RPL37	RPL18A	1846368	1842894	9606.ENSP00000274242	9606.ENSP00000222247	0	0	0	0	0.975	0.994	0.9	0.426	0.999
RPL24	RPL19	1858158	1843024	9606.ENSP00000377640	9606.ENSP00000225430	0	0	0	0	0.975	0.999	0.9	0.558	0.999
FAU	RPL13	1861888	1849017	9606.ENSP00000431822	9606.ENSP00000307889	0	0	0	0	0.944	0.988	0.9	0.374	0.999
RPS3	RPL12	1861952	1854209	9606.ENSP00000433821	9606.ENSP00000354739	0.281	0	0	0	0.935	0.918	0.9	0.621	0.999
RPS20	RPS8	1861789	1858412	9606.ENSP00000429374	9606.ENSP00000379888	0	0	0	0	0.951	0.999	0.9	0.681	0.999
RPS15	RPL27	1863987	1844249	9606.ENSP00000467676	9606.ENSP00000253788	0.063	0	0	0	0.975	0.602	0.9	0.371	0.999
RPS28	RPS24	1864786	1861076	9606.ENSP00000472469	9606.ENSP00000414321	0.068	0	0	0	0.736	0.997	0.9	0.654	0.999
RPL11	RPS16	1856140	1844060	9606.ENSP00000363676	9606.ENSP00000251453	0.229	0	0	0	0.925	0.922	0.9	0.636	0.999
RPS29	RPS5	1858354	1842374	9606.ENSP00000379339	9606.ENSP00000196551	0.462	0	0	0	0.884	0.993	0.9	0.906	0.999
RPL14	RPLP2	1852902	1850446	9606.ENSP00000345156	9606.ENSP00000322419	0	0	0	0	0.975	0.992	0.9	0.234	0.999
RPL4	RPL29	1849420	1847471	9606.ENSP00000311430	9606.ENSP00000294189	0	0	0	0	0.735	0.998	0.9	0.69	0.999
RPL29	RPL27	1847471	1844249	9606.ENSP00000294189	9606.ENSP00000253788	0	0	0	0	0.975	0.994	0.9	0.635	0.999
RPL31	RPL4	1859193	1849420	9606.ENSP00000386717	9606.ENSP00000311430	0	0	0	0	0.975	0.999	0.9	0.456	0.999
RPL21	RPLP0	1853004	1852166	9606.ENSP00000346027	9606.ENSP00000339027	0	0	0	0	0.759	0.997	0.9	0.25	0.999
RPS29	RPL30	1858354	1847048	9606.ENSP00000379339	9606.ENSP00000287038	0	0	0	0	0.939	0.907	0.9	0.464	0.999
RPL17	RPL30	1863674	1847048	9606.ENSP00000462023	9606.ENSP00000287038	0	0	0	0	0.899	0.827	0.9	0.573	0.999
RPL27A	RPL10L	1853001	1847944	9606.ENSP00000346015	9606.ENSP00000298283	0.462	0	0	0	0.973	0.997	0	0.373	0.999
RPS26	RPS5	1853363	1842374	9606.ENSP00000348849	9606.ENSP00000196551	0	0	0	0	0.975	0.998	0.9	0.661	0.999
RPL24	RPL12	1858158	1854209	9606.ENSP00000377640	9606.ENSP00000354739	0	0	0	0	0.876	0.998	0.9	0.65	0.999
RPL37A	RPL31	1861343	1859193	9606.ENSP00000418082	9606.ENSP00000386717	0	0	0	0	0.975	0.999	0.9	0.301	0.999
RPL9	RPL7	1853003	1852251	9606.ENSP00000346022	9606.ENSP00000339795	0.462	0	0	0	0.975	0.998	0.9	0.703	0.999
RPL8	RPL35	1845175	1844699	9606.ENSP00000262584	9606.ENSP00000259469	0.462	0	0	0	0.971	0.994	0.9	0.548	0.999
RPL18A	RPL6	1842894	1842405	9606.ENSP00000222247	9606.ENSP00000202773	0	0	0	0	0.974	0.999	0.9	0.434	0.999
RPS21	RPS16	1852991	1844060	9606.ENSP00000345957	9606.ENSP00000251453	0	0	0	0	0.975	0.999	0.9	0.413	0.999
ENSG00000215472	RPL4	1859428	1849420	9606.ENSP00000389465	9606.ENSP00000311430	0.462	0	0	0	0.975	0.988	0	0.34	0.999
RPL23	RPL14	1858184	1852902	9606.ENSP00000377865	9606.ENSP00000345156	0.088	0	0	0	0.938	0.998	0.9	0.537	0.999
RPS25	RPS29	1861989	1858354	9606.ENSP00000435096	9606.ENSP00000379339	0	0	0	0	0.975	0.987	0	0.658	0.999
RPS29	RPS23	1858354	1847772	9606.ENSP00000379339	9606.ENSP00000296674	0.462	0	0	0	0.896	0.999	0.9	0.714	0.999
RPS6	RPL13	1857216	1849017	9606.ENSP00000369757	9606.ENSP00000307889	0	0	0	0	0.975	0.936	0.9	0.364	0.999
RPL17	RPL13A	1863674	1857955	9606.ENSP00000462023	9606.ENSP00000375730	0.199	0	0	0	0.966	0.827	0.9	0.601	0.999
RPS3	RPL10L	1861952	1847944	9606.ENSP00000433821	9606.ENSP00000298283	0.462	0	0	0	0.975	0.953	0	0.4	0.999
RPS28	RPS8	1864786	1858412	9606.ENSP00000472469	9606.ENSP00000379888	0	0	0	0	0.931	0.999	0.9	0.694	0.999
RPL9	RPL15	1853003	1849166	9606.ENSP00000346022	9606.ENSP00000309334	0	0	0.227	0	0.975	0.999	0.9	0.699	0.999
RPS3	RPL18A	1861952	1842894	9606.ENSP00000433821	9606.ENSP00000222247	0	0	0	0	0.975	0.931	0.9	0.373	0.999
RPS3	RPL3	1861952	1852999	9606.ENSP00000433821	9606.ENSP00000346001	0.462	0	0	0	0.975	0.92	0.9	0.713	0.999
RPL4	RPS23	1849420	1847772	9606.ENSP00000311430	9606.ENSP00000296674	0.462	0	0	0	0.975	0.901	0.9	0.552	0.999
RPL31	RPS26	1859193	1853363	9606.ENSP00000386717	9606.ENSP00000348849	0	0	0	0	0.952	0.901	0.9	0.372	0.999
RPL28	RPL8	1860280	1845175	9606.ENSP00000401450	9606.ENSP00000262584	0	0	0	0	0.94	0.978	0.9	0.306	0.999
RPSA	RPS16	1853012	1844060	9606.ENSP00000346067	9606.ENSP00000251453	0.462	0	0	0	0.975	0.998	0.9	0.478	0.999
RPS13	RPS27	1862013	1854822	9606.ENSP00000435777	9606.ENSP00000357555	0	0	0	0	0.975	0.989	0.9	0.534	0.999
RPL28	RPL18A	1860280	1842894	9606.ENSP00000401450	9606.ENSP00000222247	0	0	0	0	0.975	0.954	0.9	0.423	0.999
RPS15	RPS4X	1863987	1855955	9606.ENSP00000467676	9606.ENSP00000362744	0.462	0	0	0	0.972	0.999	0.9	0.336	0.999
RPS20	RPS12	1861789	1843234	9606.ENSP00000429374	9606.ENSP00000230050	0.12	0	0	0	0.957	0.994	0.9	0.599	0.999
RPL26	RPS11	1847444	1846167	9606.ENSP00000293842	9606.ENSP00000270625	0.462	0	0	0	0.975	0.336	0.9	0.538	0.999
RPL18	RPLP2	1862361	1850446	9606.ENSP00000447001	9606.ENSP00000322419	0	0	0	0	0.975	0.934	0.9	0.206	0.999
FAU	RPL35	1861888	1844699	9606.ENSP00000431822	9606.ENSP00000259469	0	0	0	0	0.96	0.844	0.9	0.16	0.999
RPL23A	RPL11	1859401	1856140	9606.ENSP00000389103	9606.ENSP00000363676	0.462	0	0	0	0.944	0.999	0.9	0.478	0.999
RPL39	RPL38	1854349	1849232	9606.ENSP00000355315	9606.ENSP00000309830	0	0	0	0	0.975	0.988	0.9	0.581	0.999
RPL35A	RPL26L1	1859718	1845691	9606.ENSP00000393393	9606.ENSP00000265100	0	0	0	0	0.969	0.8	0.9	0.398	0.999
RPL3	RPS5	1852999	1842374	9606.ENSP00000346001	9606.ENSP00000196551	0.462	0	0	0	0.975	0.561	0.9	0.667	0.999
UBA52	RPL9	1859324	1853003	9606.ENSP00000388107	9606.ENSP00000346022	0	0	0	0	0.975	0.96	0.9	0.438	0.999
RPS3	RPL13A	1861952	1857955	9606.ENSP00000433821	9606.ENSP00000375730	0.202	0	0	0	0.939	0.685	0.9	0.535	0.999
RPS7	RPS9	1852173	1848467	9606.ENSP00000339095	9606.ENSP00000302896	0	0	0	0	0.96	0.992	0	0.115	0.999
RPL13	RPL8	1849017	1845175	9606.ENSP00000307889	9606.ENSP00000262584	0	0	0	0	0.975	0.993	0.9	0.453	0.999
RPL37A	RPS15A	1861343	1850066	9606.ENSP00000418082	9606.ENSP00000318646	0	0	0	0	0.964	0.795	0.9	0.39	0.999
UBA52	RPL39	1859324	1854349	9606.ENSP00000388107	9606.ENSP00000355315	0	0	0	0	0.974	0.89	0.9	0.408	0.999
RPL17	RPS8	1863674	1858412	9606.ENSP00000462023	9606.ENSP00000379888	0	0	0	0	0.966	0.922	0.9	0.682	0.999
RPL21	RPS23	1853004	1847772	9606.ENSP00000346027	9606.ENSP00000296674	0	0	0	0	0.959	0.895	0.9	0.216	0.999
RPL32	RPL6	1858438	1842405	9606.ENSP00000380156	9606.ENSP00000202773	0.106	0	0	0	0.964	0.994	0.9	0.322	0.999
RPL3	RPL7	1852999	1852251	9606.ENSP00000346001	9606.ENSP00000339795	0.462	0	0	0	0.931	0.997	0.9	0.775	0.999
RPS19	FAU	1864285	1861888	9606.ENSP00000470004	9606.ENSP00000431822	0	0	0	0	0.939	0.997	0.9	0.275	0.999
RPS4X	RPS7	1855955	1852173	9606.ENSP00000362744	9606.ENSP00000339095	0	0	0	0	0.975	0.999	0.9	0.387	0.999
RPS19	RPL29	1864285	1847471	9606.ENSP00000470004	9606.ENSP00000294189	0	0	0	0	0.975	0	0.9	0.637	0.999
RPL26L1	RPL35	1845691	1844699	9606.ENSP00000265100	9606.ENSP00000259469	0.462	0	0	0	0.975	0.819	0.9	0.558	0.999
RPL12	RPLP0	1854209	1852166	9606.ENSP00000354739	9606.ENSP00000339027	0.462	0	0	0	0.872	0.994	0.9	0.558	0.999
RPS15	RPL19	1863987	1843024	9606.ENSP00000467676	9606.ENSP00000225430	0.462	0	0	0	0.966	0.586	0.9	0.305	0.999
RPS20	RPL4	1861789	1849420	9606.ENSP00000429374	9606.ENSP00000311430	0.462	0	0	0	0.975	0.859	0.9	0.596	0.999
RPS28	RPS21	1864786	1852991	9606.ENSP00000472469	9606.ENSP00000345957	0	0	0	0	0.975	0.999	0.9	0.469	0.999
RPL24	RPL3L	1858158	1846030	9606.ENSP00000377640	9606.ENSP00000268661	0	0	0	0	0.939	0.827	0.9	0.513	0.999
RPL13A	RPL7	1857955	1852251	9606.ENSP00000375730	9606.ENSP00000339795	0.211	0	0	0	0.975	0.988	0.9	0.538	0.999
RPL22	RPL3	1853014	1852999	9606.ENSP00000346088	9606.ENSP00000346001	0	0	0	0	0.55	0.971	0.9	0.738	0.999
RPL32	RPL30	1858438	1847048	9606.ENSP00000380156	9606.ENSP00000287038	0	0	0	0	0.975	0.995	0.9	0.727	0.999
RPL22	RPL14	1853014	1852902	9606.ENSP00000346088	9606.ENSP00000345156	0	0	0	0	0.736	0.998	0.9	0.65	0.999
RPS4X	RPS16	1855955	1844060	9606.ENSP00000362744	9606.ENSP00000251453	0	0	0	0	0.975	0.999	0.9	0.3	0.999
RPL17	RPL10A	1863674	1856010	9606.ENSP00000462023	9606.ENSP00000363018	0.223	0	0	0	0.975	0.981	0.9	0.596	0.999
FAU	RPL21	1861888	1853004	9606.ENSP00000431822	9606.ENSP00000346027	0	0	0	0	0.975	0.887	0.9	0.191	0.999
RPL10A	RPLP2	1856010	1850446	9606.ENSP00000363018	9606.ENSP00000322419	0.462	0	0	0	0.975	0.936	0.9	0.319	0.999
RPS8	RPL9	1858412	1853003	9606.ENSP00000379888	9606.ENSP00000346022	0	0	0	0	0.965	0.914	0.9	0.733	0.999
RPS13	RPS10	1862013	1853151	9606.ENSP00000435777	9606.ENSP00000347271	0	0	0	0	0.749	0.999	0.9	0.494	0.999
RPS19	RPL37A	1864285	1861343	9606.ENSP00000470004	9606.ENSP00000418082	0	0	0	0	0.973	0.801	0.9	0.506	0.999
RPS19	RPL14	1864285	1852902	9606.ENSP00000470004	9606.ENSP00000345156	0	0	0	0	0.938	0.844	0.9	0.658	0.999
RPL5	RPL22	1855221	1853014	9606.ENSP00000359345	9606.ENSP00000346088	0	0	0	0	0.747	0.997	0.9	0.712	0.999
RPS23	RPS5	1847772	1842374	9606.ENSP00000296674	9606.ENSP00000196551	0.462	0	0	0	0.96	0.999	0.9	0.652	0.999
ENSG00000215472	RPL27A	1859428	1853001	9606.ENSP00000389465	9606.ENSP00000346015	0.462	0	0	0	0.971	0.991	0	0.34	0.999
FAU	RPS6	1861888	1857216	9606.ENSP00000431822	9606.ENSP00000369757	0	0	0	0	0.975	0.999	0.9	0.186	0.999
RPL32	RPL18A	1858438	1842894	9606.ENSP00000380156	9606.ENSP00000222247	0	0	0	0	0.975	0.998	0.9	0.429	0.999
RPL9	RPL29	1853003	1847471	9606.ENSP00000346022	9606.ENSP00000294189	0	0	0	0	0.975	0.999	0.9	0.66	0.999
RPL5	RPS3A	1855221	1853009	9606.ENSP00000359345	9606.ENSP00000346050	0	0	0	0	0.975	0.638	0.9	0.53	0.999
RPL10L	RPL6	1847944	1842405	9606.ENSP00000298283	9606.ENSP00000202773	0	0	0	0	0.881	0.994	0	0.223	0.999
RPS15	RPS8	1863987	1858412	9606.ENSP00000467676	9606.ENSP00000379888	0	0	0	0	0.974	0.994	0.9	0.931	0.999
RPS3	RPS26	1861952	1853363	9606.ENSP00000433821	9606.ENSP00000348849	0	0	0	0	0.956	0.995	0.9	0.736	0.999
RPS14	RPL6	1849373	1842405	9606.ENSP00000311028	9606.ENSP00000202773	0.075	0	0	0	0.939	0.849	0.9	0.677	0.999
RPL32	RPL11	1858438	1856140	9606.ENSP00000380156	9606.ENSP00000363676	0.462	0	0	0	0.873	0.994	0.9	0.413	0.999
RPL11	RPS3A	1856140	1853009	9606.ENSP00000363676	9606.ENSP00000346050	0	0	0	0	0.895	0.938	0.9	0.331	0.999
RPS6	RPL7	1857216	1852251	9606.ENSP00000369757	9606.ENSP00000339795	0	0	0	0	0.955	0.936	0.9	0.583	0.999
RPL11	RPS12	1856140	1843234	9606.ENSP00000363676	9606.ENSP00000230050	0	0	0	0	0.736	0.953	0.9	0.563	0.999
RPS20	RPS4X	1861789	1855955	9606.ENSP00000429374	9606.ENSP00000362744	0	0	0	0	0.964	0.999	0.9	0.255	0.999
RPL37A	RPL13	1861343	1849017	9606.ENSP00000418082	9606.ENSP00000307889	0	0	0	0	0.901	0.998	0.9	0.372	0.999
RPSA	RPL19	1853012	1843024	9606.ENSP00000346067	9606.ENSP00000225430	0	0	0	0	0.975	0.635	0.9	0.415	0.999
RPL13A	RPL8	1857955	1845175	9606.ENSP00000375730	9606.ENSP00000262584	0.195	0	0	0	0.959	0.994	0.9	0.46	0.999
RPS3	RPS16	1861952	1844060	9606.ENSP00000433821	9606.ENSP00000251453	0.192	0	0	0	0.975	0.999	0.9	0.676	0.999
RPL34	RPL13A	1858216	1857955	9606.ENSP00000378160	9606.ENSP00000375730	0	0	0	0	0.939	0.988	0.9	0.117	0.999
RPL10A	RPL22	1856010	1853014	9606.ENSP00000363018	9606.ENSP00000346088	0	0	0	0	0.696	0.998	0.9	0.558	0.999
RPS26	RPL15	1853363	1849166	9606.ENSP00000348849	9606.ENSP00000309334	0	0	0	0	0.953	0.871	0.9	0.415	0.999
RPS24	RPL31	1861076	1859193	9606.ENSP00000414321	9606.ENSP00000386717	0	0	0	0	0.901	0.971	0.9	0.728	0.999
RPL36A	RPL19	1860470	1843024	9606.ENSP00000404375	9606.ENSP00000225430	0	0	0	0	0.974	0.981	0	0.768	0.999
RPS20	RPS3A	1861789	1853009	9606.ENSP00000429374	9606.ENSP00000346050	0	0	0	0	0.952	0.999	0.9	0.574	0.999
RPS8	RPLP2	1858412	1850446	9606.ENSP00000379888	9606.ENSP00000322419	0	0	0	0	0.975	0.894	0.9	0.278	0.999
RPLP0	RPS27A	1852166	1846244	9606.ENSP00000339027	9606.ENSP00000272317	0	0	0	0	0.932	0.892	0.9	0.245	0.999
RPL39	RPL30	1854349	1847048	9606.ENSP00000355315	9606.ENSP00000287038	0	0	0	0	0.975	0.988	0.9	0.502	0.999
RPL39	RPL7	1854349	1852251	9606.ENSP00000355315	9606.ENSP00000339795	0	0	0	0	0.744	0.988	0.9	0.35	0.999
RPS3	RPL8	1861952	1845175	9606.ENSP00000433821	9606.ENSP00000262584	0.462	0	0	0	0.975	0.92	0.9	0.587	0.999
RPS26	RPLP1	1853363	1853006	9606.ENSP00000348849	9606.ENSP00000346037	0	0	0	0	0.875	0.894	0.9	0.355	0.999
RPLP2	RPL15	1850446	1849166	9606.ENSP00000322419	9606.ENSP00000309334	0	0	0	0	0.956	0.938	0.9	0.112	0.999
RPS11	RPS5	1846167	1842374	9606.ENSP00000270625	9606.ENSP00000196551	0.462	0	0	0	0.933	0.999	0.9	0.688	0.999
RPL10A	RPL13	1856010	1849017	9606.ENSP00000363018	9606.ENSP00000307889	0	0	0	0	0.916	0.998	0.9	0.373	0.999
RPL8	RPL27	1845175	1844249	9606.ENSP00000262584	9606.ENSP00000253788	0	0	0	0	0.953	0.994	0.9	0.463	0.999
RPSA	RPLP2	1853012	1850446	9606.ENSP00000346067	9606.ENSP00000322419	0	0	0	0	0.957	0.9	0.9	0.103	0.999
RPS20	RPS21	1861789	1852991	9606.ENSP00000429374	9606.ENSP00000345957	0	0	0	0	0.965	0.998	0.9	0.541	0.999
RPL35A	RPL37	1859718	1846368	9606.ENSP00000393393	9606.ENSP00000274242	0	0	0	0	0.77	0.994	0.9	0.207	0.999
RPS26	RPL27	1853363	1844249	9606.ENSP00000348849	9606.ENSP00000253788	0	0	0	0	0.975	0.896	0.9	0.378	0.999
FAU	RPS14	1861888	1849373	9606.ENSP00000431822	9606.ENSP00000311028	0	0	0	0	0.975	0.995	0.9	0.165	0.999
RPL13A	RPL3	1857955	1852999	9606.ENSP00000375730	9606.ENSP00000346001	0.169	0	0	0	0.887	0.981	0.9	0.595	0.999
RPL7A	RPL4	1855599	1849420	9606.ENSP00000361076	9606.ENSP00000311430	0.084	0	0	0	0.975	0.981	0	0.737	0.999
RPL18	RPS23	1862361	1847772	9606.ENSP00000447001	9606.ENSP00000296674	0.089	0	0	0	0.96	0.9	0.9	0.242	0.999
RPL17	RPL5	1863674	1855221	9606.ENSP00000462023	9606.ENSP00000359345	0.462	0	0	0	0.973	0.975	0.9	0.659	0.999
RPL27	RPL6	1844249	1842405	9606.ENSP00000253788	9606.ENSP00000202773	0	0	0	0	0.96	0.997	0.9	0.506	0.999
RPL10A	RPL12	1856010	1854209	9606.ENSP00000363018	9606.ENSP00000354739	0.462	0	0	0	0.938	0.998	0.9	0.771	0.999
RPS10	RPS23	1853151	1847772	9606.ENSP00000347271	9606.ENSP00000296674	0	0	0	0	0.865	0.993	0.9	0.524	0.999
ENSG00000215472	RPL26	1859428	1847444	9606.ENSP00000389465	9606.ENSP00000293842	0.462	0	0	0	0.975	0.982	0	0.375	0.999
RPS12	RPL18A	1843234	1842894	9606.ENSP00000230050	9606.ENSP00000222247	0	0	0	0	0.975	0.952	0.9	0.391	0.999
RPL27A	RPS16	1853001	1844060	9606.ENSP00000346015	9606.ENSP00000251453	0.283	0	0	0	0.975	0.955	0.9	0.426	0.999
RPL18	RPL26	1862361	1847444	9606.ENSP00000447001	9606.ENSP00000293842	0	0	0	0	0.971	0.982	0.9	0.505	0.999
RPS13	RPL13	1862013	1849017	9606.ENSP00000435777	9606.ENSP00000307889	0	0	0	0	0.964	0.934	0.9	0.34	0.999
RPLP1	RPL4	1853006	1849420	9606.ENSP00000346037	9606.ENSP00000311430	0	0	0	0	0.941	0.986	0.9	0.201	0.999
RPL24	RPL18A	1858158	1842894	9606.ENSP00000377640	9606.ENSP00000222247	0	0	0	0	0.975	0.999	0.9	0.409	0.999
RPS24	RPLP2	1861076	1850446	9606.ENSP00000414321	9606.ENSP00000322419	0	0	0	0	0.975	0.912	0.9	0.342	0.999
RPS19	RPL5	1864285	1855221	9606.ENSP00000470004	9606.ENSP00000359345	0	0	0	0	0.93	0.645	0.9	0.838	0.999
RPS26	RPS21	1853363	1852991	9606.ENSP00000348849	9606.ENSP00000345957	0	0	0	0	0.975	0.996	0.9	0.443	0.999
RPL32	RPS26	1858438	1853363	9606.ENSP00000380156	9606.ENSP00000348849	0	0	0	0	0.948	0.909	0.9	0.352	0.999
RPL30	RPL6	1847048	1842405	9606.ENSP00000287038	9606.ENSP00000202773	0	0	0	0	0.936	0.999	0.9	0.562	0.999
RPL18	RPS6	1862361	1857216	9606.ENSP00000447001	9606.ENSP00000369757	0	0	0	0	0.975	0.912	0.9	0.383	0.999
RPL15	RPL19	1849166	1843024	9606.ENSP00000309334	9606.ENSP00000225430	0	0	0	0	0.975	0.999	0.9	0.639	0.999
RPL18	RPL3	1862361	1852999	9606.ENSP00000447001	9606.ENSP00000346001	0	0	0	0	0.965	0.998	0.9	0.649	0.999
RPL35A	RPL22	1859718	1853014	9606.ENSP00000393393	9606.ENSP00000346088	0	0	0	0	0.682	0.981	0.9	0.216	0.999
RPL7	RPS23	1852251	1847772	9606.ENSP00000339795	9606.ENSP00000296674	0.339	0	0	0	0.939	0.905	0.9	0.546	0.999
RPS3	RPL24	1861952	1858158	9606.ENSP00000433821	9606.ENSP00000377640	0	0	0	0	0.975	0.898	0.9	0.657	0.999
RPL4	RPL26L1	1849420	1845691	9606.ENSP00000311430	9606.ENSP00000265100	0.462	0	0.334	0	0.952	0.812	0.9	0.418	0.999
RPL18	RPL35	1862361	1844699	9606.ENSP00000447001	9606.ENSP00000259469	0	0	0	0	0.911	0.999	0.9	0.597	0.999
RPL9	RPL10L	1853003	1847944	9606.ENSP00000346022	9606.ENSP00000298283	0.462	0	0	0	0.974	0.997	0	0.551	0.999
RPL17	RPL23	1863674	1858184	9606.ENSP00000462023	9606.ENSP00000377865	0.462	0	0	0	0.974	0.983	0.9	0.925	0.999
RPL35A	RPL19	1859718	1843024	9606.ENSP00000393393	9606.ENSP00000225430	0	0	0	0	0.934	0.991	0.9	0.702	0.999
RPL36A	RPL23	1860470	1858184	9606.ENSP00000404375	9606.ENSP00000377865	0	0	0	0	0.975	0.982	0	0	0.999
RPS15	RPLP0	1863987	1852166	9606.ENSP00000467676	9606.ENSP00000339027	0.284	0	0	0	0.97	0.674	0.9	0.52	0.999
RPS15	RPS26	1863987	1853363	9606.ENSP00000467676	9606.ENSP00000348849	0	0	0	0	0.964	0.988	0.9	0.766	0.999
RPS6	EEF2	1857216	1849021	9606.ENSP00000369757	9606.ENSP00000307940	0	0	0	0	0.857	0.981	0.9	0.682	0.999
RPL39	RPL22	1854349	1853014	9606.ENSP00000355315	9606.ENSP00000346088	0	0	0	0	0.772	0.971	0.9	0.43	0.999
RPL18	RPL23A	1862361	1859401	9606.ENSP00000447001	9606.ENSP00000389103	0	0	0	0	0.856	0.999	0.9	0.386	0.999
RPS10	RPS11	1853151	1846167	9606.ENSP00000347271	9606.ENSP00000270625	0	0	0	0	0.756	0.998	0.9	0.71	0.999
RPS3	RPS12	1861952	1843234	9606.ENSP00000433821	9606.ENSP00000230050	0	0	0	0	0.975	0.999	0.9	0.642	0.999
RPL13	RPL10L	1849017	1847944	9606.ENSP00000307889	9606.ENSP00000298283	0	0	0	0	0.965	0.972	0	0	0.999
RPL10L	RPS16	1847944	1844060	9606.ENSP00000298283	9606.ENSP00000251453	0.177	0	0	0	0.975	0.939	0	0.415	0.999
RPS20	RPL24	1861789	1858158	9606.ENSP00000429374	9606.ENSP00000377640	0	0	0	0	0.899	0.908	0.9	0.626	0.999
RPL37A	RPL34	1861343	1858216	9606.ENSP00000418082	9606.ENSP00000378160	0	0	0.317	0	0.939	0.988	0.9	0.472	0.999
RPS13	RPS8	1862013	1858412	9606.ENSP00000435777	9606.ENSP00000379888	0	0	0	0	0.975	0.999	0.9	0.756	0.999
RPS6	RPL11	1857216	1856140	9606.ENSP00000369757	9606.ENSP00000363676	0	0	0	0	0.798	0.937	0.9	0.543	0.999
RPL17	RPL6	1863674	1842405	9606.ENSP00000462023	9606.ENSP00000202773	0.069	0	0	0	0.938	0.978	0.9	0.568	0.999
RPS20	RPL29	1861789	1847471	9606.ENSP00000429374	9606.ENSP00000294189	0	0	0	0	0.975	0.908	0.9	0.738	0.999
FAU	RPL14	1861888	1852902	9606.ENSP00000431822	9606.ENSP00000345156	0	0	0	0	0.96	0.814	0.9	0.237	0.999
RPS15A	RPL8	1850066	1845175	9606.ENSP00000318646	9606.ENSP00000262584	0.462	0	0	0	0.952	0.363	0.9	0.505	0.999
RPL18	RPL6	1862361	1842405	9606.ENSP00000447001	9606.ENSP00000202773	0	0	0	0	0.965	0.998	0.9	0.606	0.999
RPS3A	RPS11	1853009	1846167	9606.ENSP00000346050	9606.ENSP00000270625	0	0	0	0	0.942	0.998	0.9	0.611	0.999
RPL24	RPL4	1858158	1849420	9606.ENSP00000377640	9606.ENSP00000311430	0	0	0	0	0.97	0.999	0.9	0.737	0.999
RPS28	RPL38	1864786	1849232	9606.ENSP00000472469	9606.ENSP00000309830	0	0	0	0	0.975	0.895	0.9	0.358	0.999
RPL30	RPL19	1847048	1843024	9606.ENSP00000287038	9606.ENSP00000225430	0	0	0	0	0.962	0.999	0.9	0.78	0.999
RPL24	RPL7A	1858158	1855599	9606.ENSP00000377640	9606.ENSP00000361076	0.462	0	0	0	0.895	0.981	0	0.521	0.999
RPL37A	RPLP1	1861343	1853006	9606.ENSP00000418082	9606.ENSP00000346037	0	0	0	0	0.914	0.931	0.9	0.302	0.999
RPL31	RPL37	1859193	1846368	9606.ENSP00000386717	9606.ENSP00000274242	0	0	0	0	0.872	0.988	0.9	0.485	0.999
RPL19	RPS5	1843024	1842374	9606.ENSP00000225430	9606.ENSP00000196551	0	0	0	0	0.975	0.957	0.9	0.282	0.999
RPS15A	RPS23	1850066	1847772	9606.ENSP00000318646	9606.ENSP00000296674	0.462	0	0	0	0.938	0.999	0.9	0.67	0.999
RPL36A	RPL38	1860470	1849232	9606.ENSP00000404375	9606.ENSP00000309830	0	0	0	0	0.975	0.98	0	0.333	0.999
RPL18	RPL12	1862361	1854209	9606.ENSP00000447001	9606.ENSP00000354739	0	0	0	0	0.883	0.998	0.9	0.389	0.999
RPL23A	RPS2	1859401	1852518	9606.ENSP00000389103	9606.ENSP00000341885	0.462	0	0	0	0.939	0.908	0.9	0.51	0.999
RPL7	RPS11	1852251	1846167	9606.ENSP00000339795	9606.ENSP00000270625	0.462	0	0	0	0.951	0.92	0.9	0.636	0.999
RPL28	RPL30	1860280	1847048	9606.ENSP00000401450	9606.ENSP00000287038	0	0	0	0	0.975	0.966	0.9	0.507	0.999
FAU	RPS5	1861888	1842374	9606.ENSP00000431822	9606.ENSP00000196551	0	0	0	0	0.974	0.995	0.9	0.24	0.999
RPL34	RPLP1	1858216	1853006	9606.ENSP00000378160	9606.ENSP00000346037	0	0	0	0	0.871	0.931	0.9	0.243	0.999
RPL24	RPL37	1858158	1846368	9606.ENSP00000377640	9606.ENSP00000274242	0	0	0	0	0.734	0.989	0.9	0.6	0.999
RPL37A	RPL29	1861343	1847471	9606.ENSP00000418082	9606.ENSP00000294189	0	0	0	0	0.955	0.988	0.9	0.826	0.999
RPL18	RPL36A	1862361	1860470	9606.ENSP00000447001	9606.ENSP00000404375	0	0	0	0	0.968	0.982	0	0	0.999
RPS20	RPL18A	1861789	1842894	9606.ENSP00000429374	9606.ENSP00000222247	0	0	0	0	0.975	0.936	0.9	0.304	0.999
RPS6	RPSA	1857216	1853012	9606.ENSP00000369757	9606.ENSP00000346067	0	0	0	0	0.975	0.993	0.9	0.329	0.999
RPS21	RPL18A	1852991	1842894	9606.ENSP00000345957	9606.ENSP00000222247	0	0	0	0	0.975	0.879	0.9	0.222	0.999
FAU	RPL31	1861888	1859193	9606.ENSP00000431822	9606.ENSP00000386717	0	0	0	0	0.951	0.802	0.9	0.222	0.999
FAU	RPS29	1861888	1858354	9606.ENSP00000431822	9606.ENSP00000379339	0	0	0	0	0.952	0.997	0.9	0.446	0.999
RPS19	RPL27A	1864285	1853001	9606.ENSP00000470004	9606.ENSP00000346015	0	0	0	0	0.975	0.61	0.9	0.507	0.999
RPL24	RPLP2	1858158	1850446	9606.ENSP00000377640	9606.ENSP00000322419	0	0	0	0	0.975	0.931	0.9	0.356	0.999
RPL28	RPL5	1860280	1855221	9606.ENSP00000401450	9606.ENSP00000359345	0	0	0	0	0.975	0.965	0.9	0.791	0.999
RPS3	RPL15	1861952	1849166	9606.ENSP00000433821	9606.ENSP00000309334	0	0	0	0	0.975	0.959	0.9	0.659	0.999
RPL27A	RPS23	1853001	1847772	9606.ENSP00000346015	9606.ENSP00000296674	0.462	0	0	0	0.971	0.808	0.9	0.525	0.999
RPL15	RPL26L1	1849166	1845691	9606.ENSP00000309334	9606.ENSP00000265100	0	0	0	0	0.975	0.828	0.9	0.538	0.999
RPS8	RPL27	1858412	1844249	9606.ENSP00000379888	9606.ENSP00000253788	0	0	0	0	0.975	0.928	0.9	0.451	0.999
UBA52	RPL30	1859324	1847048	9606.ENSP00000388107	9606.ENSP00000287038	0	0	0	0	0.953	0.96	0.9	0.382	0.999
RPL26L1	RPL18A	1845691	1842894	9606.ENSP00000265100	9606.ENSP00000222247	0	0	0	0	0.973	0.782	0.9	0.13	0.999
RPS4X	RPL7	1855955	1852251	9606.ENSP00000362744	9606.ENSP00000339795	0.462	0	0	0	0.966	0.911	0.9	0.281	0.999
RPL10L	RPL8	1847944	1845175	9606.ENSP00000298283	9606.ENSP00000262584	0.462	0	0	0	0.975	0.997	0	0.436	0.999
RPL23	RPL13	1858184	1849017	9606.ENSP00000377865	9606.ENSP00000307889	0	0	0	0	0.965	0.998	0.9	0.442	0.999
RPL17	RPL9	1863674	1853003	9606.ENSP00000462023	9606.ENSP00000346022	0.462	0	0	0	0.968	0.983	0.9	0.657	0.999
RPL35A	RPL24	1859718	1858158	9606.ENSP00000393393	9606.ENSP00000377640	0	0	0	0	0.96	0.991	0.9	0.425	0.999
RPL18	RPS13	1862361	1862013	9606.ENSP00000447001	9606.ENSP00000435777	0	0	0	0	0.963	0.941	0.9	0.593	0.999
RPS10	RPS7	1853151	1852173	9606.ENSP00000347271	9606.ENSP00000339095	0	0	0	0	0.83	0.999	0.9	0.711	0.999
RPL18	RPL14	1862361	1852902	9606.ENSP00000447001	9606.ENSP00000345156	0	0	0	0	0.962	0.998	0.9	0.786	0.999
UBA52	RPL27	1859324	1844249	9606.ENSP00000388107	9606.ENSP00000253788	0	0	0	0	0.81	0.939	0.9	0.345	0.999
RPL37A	RPL26	1861343	1847444	9606.ENSP00000418082	9606.ENSP00000293842	0	0	0	0	0.963	0.979	0.9	0.492	0.999
RPS13	RPL23	1862013	1858184	9606.ENSP00000435777	9606.ENSP00000377865	0	0	0	0	0.975	0.896	0.9	0.558	0.999
RPL38	RPL27	1849232	1844249	9606.ENSP00000309830	9606.ENSP00000253788	0	0	0	0	0.975	0.993	0.9	0.485	0.999
RPL31	RPS16	1859193	1844060	9606.ENSP00000386717	9606.ENSP00000251453	0	0	0	0	0.967	0.914	0.9	0.399	0.999
UBA52	RPL27A	1859324	1853001	9606.ENSP00000388107	9606.ENSP00000346015	0	0	0	0	0.736	0.945	0.9	0.393	0.999
RPL37A	RPS5	1861343	1842374	9606.ENSP00000418082	9606.ENSP00000196551	0	0	0	0	0.935	0.893	0.9	0.181	0.999
RPL36A	RPL15	1860470	1849166	9606.ENSP00000404375	9606.ENSP00000309334	0	0	0	0	0.975	0.982	0	0.266	0.999
RPL37A	RPS24	1861343	1861076	9606.ENSP00000418082	9606.ENSP00000414321	0	0	0	0	0.904	0.924	0.9	0.252	0.999
FAU	RPL8	1861888	1845175	9606.ENSP00000431822	9606.ENSP00000262584	0	0	0	0	0.975	0.877	0.9	0.243	0.999
RPL37A	RPL18A	1861343	1842894	9606.ENSP00000418082	9606.ENSP00000222247	0	0	0	0	0.937	0.998	0.9	0.494	0.999
RPL23	RPL39	1858184	1854349	9606.ENSP00000377865	9606.ENSP00000355315	0	0	0	0	0.956	0.988	0.9	0.302	0.999
RPLP1	RPL36	1853006	1844136	9606.ENSP00000346037	9606.ENSP00000252543	0	0	0	0	0.931	0.931	0.9	0.25	0.999
RPL22	RPL27	1853014	1844249	9606.ENSP00000346088	9606.ENSP00000253788	0	0	0	0	0.733	0.981	0.9	0.513	0.999
RPS15A	RPS5	1850066	1842374	9606.ENSP00000318646	9606.ENSP00000196551	0.462	0	0	0	0.94	0.999	0.9	0.488	0.999
RPL10L	RPL27	1847944	1844249	9606.ENSP00000298283	9606.ENSP00000253788	0	0	0	0	0.975	0.997	0	0.073	0.999
RPL24	RPL21	1858158	1853004	9606.ENSP00000377640	9606.ENSP00000346027	0	0	0	0	0.958	0.999	0.9	0.736	0.999
RPL18	RPS2	1862361	1852518	9606.ENSP00000447001	9606.ENSP00000341885	0	0	0	0	0.966	0.89	0.9	0.578	0.999
RPS19	RPS13	1864285	1862013	9606.ENSP00000470004	9606.ENSP00000435777	0	0	0	0	0.975	0.999	0.9	0.662	0.999
RPS26	RPS23	1853363	1847772	9606.ENSP00000348849	9606.ENSP00000296674	0	0	0	0	0.896	0.998	0.9	0.733	0.999
RPL10L	RPL19	1847944	1843024	9606.ENSP00000298283	9606.ENSP00000225430	0	0	0	0	0.963	0.997	0	0.34	0.999
RPL35	RPL36	1844699	1844136	9606.ENSP00000259469	9606.ENSP00000252543	0	0	0	0	0.939	0.999	0.9	0.591	0.999
RPL37A	RPL23	1861343	1858184	9606.ENSP00000418082	9606.ENSP00000377865	0	0	0	0	0.935	0.999	0.9	0.438	0.999
RPS24	RPL29	1861076	1847471	9606.ENSP00000414321	9606.ENSP00000294189	0	0	0	0	0.975	0.832	0.9	0.585	0.999
RPS6	RPS23	1857216	1847772	9606.ENSP00000369757	9606.ENSP00000296674	0	0	0	0	0.94	0.999	0.9	0.63	0.999
RPL18	RPS20	1862361	1861789	9606.ENSP00000447001	9606.ENSP00000429374	0	0	0	0	0.961	0.859	0.9	0.574	0.999
RPS28	RPS2	1864786	1852518	9606.ENSP00000472469	9606.ENSP00000341885	0	0	0	0	0.738	0.998	0.9	0.579	0.999
RPS3	RPS4Y1	1861952	1844020	9606.ENSP00000433821	9606.ENSP00000250784	0.462	0	0	0	0.975	0.726	0.9	0.189	0.999
RPL31	RPL10A	1859193	1856010	9606.ENSP00000386717	9606.ENSP00000363018	0.226	0	0	0	0.975	0.998	0.9	0.437	0.999
RPL9	RPS27A	1853003	1846244	9606.ENSP00000346022	9606.ENSP00000272317	0	0	0	0	0.885	0.927	0.9	0.409	0.999
RPL30	RPL27	1847048	1844249	9606.ENSP00000287038	9606.ENSP00000253788	0	0	0	0	0.975	0.999	0.9	0.58	0.999
RPS16	RPL18A	1844060	1842894	9606.ENSP00000251453	9606.ENSP00000222247	0	0	0	0	0.975	0.919	0.9	0.414	0.999
RPL37A	RPL39	1861343	1854349	9606.ENSP00000418082	9606.ENSP00000355315	0	0	0	0	0.951	0.987	0.9	0.267	0.999
RPS8	RPS15A	1858412	1850066	9606.ENSP00000379888	9606.ENSP00000318646	0	0	0	0	0.958	0.999	0.9	0.594	0.999
RPL24	RPL38	1858158	1849232	9606.ENSP00000377640	9606.ENSP00000309830	0	0	0	0	0.972	0.993	0.9	0.508	0.999
RPL10A	RPL39	1856010	1854349	9606.ENSP00000363018	9606.ENSP00000355315	0.192	0	0	0	0.736	0.985	0.9	0.384	0.999
RPS24	RPS4X	1861076	1855955	9606.ENSP00000414321	9606.ENSP00000362744	0	0	0	0	0.757	0.996	0.9	0.347	0.999
RPL9	RPS2	1853003	1852518	9606.ENSP00000346022	9606.ENSP00000341885	0.462	0	0	0	0.975	0.815	0.9	0.688	0.999
RPL34	RPL30	1858216	1847048	9606.ENSP00000378160	9606.ENSP00000287038	0	0	0	0	0.939	0.994	0.9	0.535	0.999
RPS14	RPL36	1849373	1844136	9606.ENSP00000311028	9606.ENSP00000252543	0	0	0	0	0.975	0.416	0.9	0.48	0.999
RPS20	RPL27A	1861789	1853001	9606.ENSP00000429374	9606.ENSP00000346015	0.462	0	0	0	0.973	0.981	0.9	0.367	0.999
RPS19	RPL17	1864285	1863674	9606.ENSP00000470004	9606.ENSP00000462023	0	0	0	0	0.968	0.929	0.9	0.548	0.999
RPL36A	RPL34	1860470	1858216	9606.ENSP00000404375	9606.ENSP00000378160	0	0	0	0	0.969	0.977	0	0.283	0.999
RPLP0	RPL38	1852166	1849232	9606.ENSP00000339027	9606.ENSP00000309830	0	0	0	0	0.804	0.96	0.9	0.311	0.999
RPSA	RPS5	1853012	1842374	9606.ENSP00000346067	9606.ENSP00000196551	0.078	0	0	0	0.975	0.998	0.9	0.485	0.999
RPS25	RPS3	1861989	1861952	9606.ENSP00000435096	9606.ENSP00000433821	0	0	0	0	0.975	0.988	0	0.344	0.999
RPS20	RPS23	1861789	1847772	9606.ENSP00000429374	9606.ENSP00000296674	0.462	0	0	0	0.959	0.999	0.9	0.728	0.999
RPL13A	RPL37	1857955	1846368	9606.ENSP00000375730	9606.ENSP00000274242	0	0	0	0	0.736	0.988	0.9	0.395	0.999
RPS4X	RPS27	1855955	1854822	9606.ENSP00000362744	9606.ENSP00000357555	0	0	0.291	0	0.934	0.982	0.9	0.345	0.999
RPL13A	RPL26L1	1857955	1845691	9606.ENSP00000375730	9606.ENSP00000265100	0.226	0	0	0	0.974	0.819	0.9	0.352	0.999
RPS11	RPL35	1846167	1844699	9606.ENSP00000270625	9606.ENSP00000259469	0.462	0	0	0	0.975	0.486	0.9	0.534	0.999
RPL6	RPS5	1842405	1842374	9606.ENSP00000202773	9606.ENSP00000196551	0	0	0	0	0.898	0.952	0.9	0.774	0.999
RPS3	RPS27	1861952	1854822	9606.ENSP00000433821	9606.ENSP00000357555	0	0	0	0	0.975	0.989	0.9	0.551	0.999
RPL28	RPL27	1860280	1844249	9606.ENSP00000401450	9606.ENSP00000253788	0	0	0	0	0.975	0.966	0.9	0.554	0.999
RPS11	RPL26L1	1846167	1845691	9606.ENSP00000270625	9606.ENSP00000265100	0.462	0	0	0	0.975	0.336	0.9	0.461	0.999
ENSG00000215472	RPL7	1859428	1852251	9606.ENSP00000389465	9606.ENSP00000339795	0.462	0	0	0	0.975	0.988	0	0.34	0.999
RPS13	RPL27A	1862013	1853001	9606.ENSP00000435777	9606.ENSP00000346015	0	0	0	0	0.975	0.645	0.9	0.454	0.999
ENSG00000215472	RPL8	1859428	1845175	9606.ENSP00000389465	9606.ENSP00000262584	0.462	0	0	0	0.975	0.994	0	0.34	0.999
RPS2	RPLP0	1852518	1852166	9606.ENSP00000341885	9606.ENSP00000339027	0.159	0	0	0	0.975	0.875	0.9	0.521	0.999
RPS8	RPS14	1858412	1849373	9606.ENSP00000379888	9606.ENSP00000311028	0	0	0	0	0.975	0.999	0.9	0.737	0.999
RPS13	RPS25	1862013	1861989	9606.ENSP00000435777	9606.ENSP00000435096	0	0	0	0	0.975	0.988	0	0.387	0.999
RPL10A	RPS11	1856010	1846167	9606.ENSP00000363018	9606.ENSP00000270625	0.188	0	0	0	0.873	0.931	0.9	0.459	0.999
RPS6	RPS16	1857216	1844060	9606.ENSP00000369757	9606.ENSP00000251453	0	0	0	0	0.975	0.999	0.9	0.51	0.999
UBA52	RPL24	1859324	1858158	9606.ENSP00000388107	9606.ENSP00000377640	0	0	0	0	0.769	0.946	0.9	0.573	0.999
RPL17	RPL26L1	1863674	1845691	9606.ENSP00000462023	9606.ENSP00000265100	0.462	0	0	0	0.975	0.667	0.9	0.413	0.999
RPL21	RPL18A	1853004	1842894	9606.ENSP00000346027	9606.ENSP00000222247	0.102	0	0	0	0.975	0.999	0.9	0.443	0.999
RPS13	RPL10L	1862013	1847944	9606.ENSP00000435777	9606.ENSP00000298283	0	0	0	0	0.975	0.938	0	0.397	0.999
RPS13	RPS24	1862013	1861076	9606.ENSP00000435777	9606.ENSP00000414321	0.092	0	0	0	0.937	0.999	0.9	0.382	0.999
RPL32	RPL7	1858438	1852251	9606.ENSP00000380156	9606.ENSP00000339795	0.462	0	0	0	0.938	0.998	0.9	0.457	0.999
RPL3	RPL37	1852999	1846368	9606.ENSP00000346001	9606.ENSP00000274242	0	0	0	0	0.288	0.981	0.9	0.544	0.999
RPL9	RPL13	1853003	1849017	9606.ENSP00000346022	9606.ENSP00000307889	0	0	0	0	0.974	0.993	0.9	0.36	0.999
RPS28	RPS20	1864786	1861789	9606.ENSP00000472469	9606.ENSP00000429374	0	0	0	0	0.736	0.999	0.9	0.58	0.999
FAU	RPL4	1861888	1849420	9606.ENSP00000431822	9606.ENSP00000311430	0	0	0	0	0.936	0.883	0.9	0.212	0.999
RPL31	RPL7	1859193	1852251	9606.ENSP00000386717	9606.ENSP00000339795	0	0	0	0	0.91	0.998	0.9	0.661	0.999
RPL29	RPS16	1847471	1844060	9606.ENSP00000294189	9606.ENSP00000251453	0	0	0	0	0.971	0.949	0.9	0.384	0.999
RPLP0	RPL36	1852166	1844136	9606.ENSP00000339027	9606.ENSP00000252543	0	0	0	0	0.648	0.983	0.9	0.191	0.999
RPL29	RPL19	1847471	1843024	9606.ENSP00000294189	9606.ENSP00000225430	0	0	0	0	0.975	0.994	0.9	0.523	0.999
RPL11	RPL21	1856140	1853004	9606.ENSP00000363676	9606.ENSP00000346027	0	0	0	0	0.818	0.999	0.9	0.746	0.999
RPS2	RPS11	1852518	1846167	9606.ENSP00000341885	9606.ENSP00000270625	0.462	0	0	0	0.966	0.999	0.9	0.657	0.999
RPS13	RPLP2	1862013	1850446	9606.ENSP00000435777	9606.ENSP00000322419	0	0	0	0	0.975	0.949	0.9	0.207	0.999
RPS26	RPS15A	1853363	1850066	9606.ENSP00000348849	9606.ENSP00000318646	0	0	0	0	0.949	0.997	0.9	0.398	0.999
RPS20	RPS10	1861789	1853151	9606.ENSP00000429374	9606.ENSP00000347271	0	0	0	0	0.872	0.994	0.9	0.683	0.999
RPS8	RPL19	1858412	1843024	9606.ENSP00000379888	9606.ENSP00000225430	0	0	0	0	0.966	0.898	0.9	0.937	0.999
RPL10A	RPL3	1856010	1852999	9606.ENSP00000363018	9606.ENSP00000346001	0.262	0	0	0	0.891	0.998	0.9	0.598	0.999
RPL15	RPL27	1849166	1844249	9606.ENSP00000309334	9606.ENSP00000253788	0	0	0	0	0.975	0.994	0.9	0.394	0.999
RPL39	RPL27	1854349	1844249	9606.ENSP00000355315	9606.ENSP00000253788	0	0	0	0	0.972	0.981	0.9	0.419	0.999
RPS26	RPL3	1853363	1852999	9606.ENSP00000348849	9606.ENSP00000346001	0	0	0	0	0.932	0.891	0.9	0.618	0.999
RPL22	RPL35	1853014	1844699	9606.ENSP00000346088	9606.ENSP00000259469	0	0	0	0	0.745	0.981	0.9	0.407	0.999
RPS26	RPL14	1853363	1852902	9606.ENSP00000348849	9606.ENSP00000345156	0	0	0	0	0.961	0.898	0.9	0.341	0.999
RPL24	RPS2	1858158	1852518	9606.ENSP00000377640	9606.ENSP00000341885	0	0	0	0	0.941	0.901	0.9	0.627	0.999
RPL26L1	RPS16	1845691	1844060	9606.ENSP00000265100	9606.ENSP00000251453	0.221	0	0	0	0.97	0.361	0.9	0.519	0.999
RPL13	RPL26	1849017	1847444	9606.ENSP00000307889	9606.ENSP00000293842	0	0	0	0	0.974	0.989	0.9	0.325	0.999
RPL31	RPL11	1859193	1856140	9606.ENSP00000386717	9606.ENSP00000363676	0	0	0	0	0.872	0.999	0.9	0.529	0.999
RPL5	RPL15	1855221	1849166	9606.ENSP00000359345	9606.ENSP00000309334	0	0	0	0	0.975	0.999	0.9	0.678	0.999
RPS13	RPS11	1862013	1846167	9606.ENSP00000435777	9606.ENSP00000270625	0	0	0.265	0	0.929	0.999	0.9	0.661	0.999
RPL10L	RPS5	1847944	1842374	9606.ENSP00000298283	9606.ENSP00000196551	0.462	0	0	0	0.975	0.967	0	0.415	0.999
RPS8	RPL15	1858412	1849166	9606.ENSP00000379888	9606.ENSP00000309334	0	0	0	0	0.975	0.927	0.9	0.657	0.999
RPS27	RPS11	1854822	1846167	9606.ENSP00000357555	9606.ENSP00000270625	0	0	0	0	0.932	0.981	0.9	0.385	0.999
RPL23A	RPL39	1859401	1854349	9606.ENSP00000389103	9606.ENSP00000355315	0	0	0	0	0.949	0.987	0.9	0.592	0.999
RPL18	RPL18A	1862361	1842894	9606.ENSP00000447001	9606.ENSP00000222247	0	0	0	0	0.975	0.999	0.9	0.414	0.999
RPL35	RPL27	1844699	1844249	9606.ENSP00000259469	9606.ENSP00000253788	0	0	0	0	0.949	0.993	0.9	0.509	0.999
RPSA	RPL27	1853012	1844249	9606.ENSP00000346067	9606.ENSP00000253788	0	0	0	0	0.975	0.89	0.9	0.114	0.999
RPL37A	RPS6	1861343	1857216	9606.ENSP00000418082	9606.ENSP00000369757	0	0	0	0	0.893	0.889	0.9	0.333	0.999
RPS10	RPSA	1853151	1853012	9606.ENSP00000347271	9606.ENSP00000346067	0	0	0	0	0.829	0.994	0.9	0.269	0.999
RPL5	RPL10L	1855221	1847944	9606.ENSP00000359345	9606.ENSP00000298283	0.462	0	0	0	0.975	0.993	0	0.428	0.999
RPL23	RPL21	1858184	1853004	9606.ENSP00000377865	9606.ENSP00000346027	0	0	0	0	0.938	0.999	0.9	0.548	0.999
RPS23	RPL18A	1847772	1842894	9606.ENSP00000296674	9606.ENSP00000222247	0	0	0	0	0.94	0.901	0.9	0.289	0.999
RPLP1	RPL15	1853006	1849166	9606.ENSP00000346037	9606.ENSP00000309334	0	0	0	0	0.938	0.931	0.9	0.157	0.999
RPL18	RPL32	1862361	1858438	9606.ENSP00000447001	9606.ENSP00000380156	0	0	0	0	0.946	0.999	0.9	0.627	0.999
RPS29	RPL27A	1858354	1853001	9606.ENSP00000379339	9606.ENSP00000346015	0.462	0	0	0	0.943	0	0.9	0.903	0.999
RPL11	EEF2	1856140	1849021	9606.ENSP00000363676	9606.ENSP00000307940	0.462	0	0	0	0.892	0.822	0.9	0.536	0.999
RPS2	RPL27	1852518	1844249	9606.ENSP00000341885	9606.ENSP00000253788	0.153	0	0	0	0.939	0.778	0.9	0.332	0.999
RPL36	RPS12	1844136	1843234	9606.ENSP00000252543	9606.ENSP00000230050	0	0	0	0	0.975	0.478	0.9	0.547	0.999
RPL9	RPS5	1853003	1842374	9606.ENSP00000346022	9606.ENSP00000196551	0.462	0	0	0	0.94	0.957	0.9	0.662	0.999
RPS4X	RPL27	1855955	1844249	9606.ENSP00000362744	9606.ENSP00000253788	0.086	0	0	0	0.963	0.856	0.9	0.253	0.999
RPS6	RPL30	1857216	1847048	9606.ENSP00000369757	9606.ENSP00000287038	0	0	0	0	0.961	0.958	0.9	0.595	0.999
RPL35A	RPS26	1859718	1853363	9606.ENSP00000393393	9606.ENSP00000348849	0	0	0	0	0.975	0	0.9	0.74	0.999
RPS15	RPL8	1863987	1845175	9606.ENSP00000467676	9606.ENSP00000262584	0.462	0	0	0	0.975	0.624	0.9	0.526	0.999
RPS6	RPS3A	1857216	1853009	9606.ENSP00000369757	9606.ENSP00000346050	0	0	0	0	0.975	0.999	0.9	0.624	0.999
RPS3	RPS27A	1861952	1846244	9606.ENSP00000433821	9606.ENSP00000272317	0	0	0	0	0.974	0.999	0.9	0.242	0.999
RPL3	RPL35	1852999	1844699	9606.ENSP00000346001	9606.ENSP00000259469	0.462	0	0	0	0.93	0.981	0.9	0.664	0.999
RPS4X	RPL9	1855955	1853003	9606.ENSP00000362744	9606.ENSP00000346022	0.462	0	0	0	0.961	0.731	0.9	0.363	0.999
RPS25	RPSA	1861989	1853012	9606.ENSP00000435096	9606.ENSP00000346067	0	0	0	0	0.975	0.98	0	0.171	0.999
RPS6	RPL27A	1857216	1853001	9606.ENSP00000369757	9606.ENSP00000346015	0	0	0	0	0.936	0.957	0.9	0.326	0.999
RPL38	RPL36	1849232	1844136	9606.ENSP00000309830	9606.ENSP00000252543	0	0	0	0	0.975	0.999	0.9	0.617	0.999
RPS3	RPL11	1861952	1856140	9606.ENSP00000433821	9606.ENSP00000363676	0.462	0	0	0	0.975	0.946	0.9	0.71	0.999
RPL37A	RPL14	1861343	1852902	9606.ENSP00000418082	9606.ENSP00000345156	0	0	0	0	0.94	0.998	0.9	0.289	0.999
RPL39	RPL21	1854349	1853004	9606.ENSP00000355315	9606.ENSP00000346027	0.112	0	0	0	0.932	0.987	0.9	0.287	0.999
RPL5	RPL36	1855221	1844136	9606.ENSP00000359345	9606.ENSP00000252543	0	0	0	0	0.937	0.997	0.9	0.502	0.999
RPL17	RPL13	1863674	1849017	9606.ENSP00000462023	9606.ENSP00000307889	0	0	0	0	0.969	0.982	0.9	0.471	0.999
RPL26	RPL6	1847444	1842405	9606.ENSP00000293842	9606.ENSP00000202773	0.09	0	0	0	0.972	0.979	0.9	0.439	0.999
RPS29	RPS2	1858354	1852518	9606.ENSP00000379339	9606.ENSP00000341885	0.462	0	0	0	0.95	0.997	0.9	0.507	0.999
RPL18	RPL24	1862361	1858158	9606.ENSP00000447001	9606.ENSP00000377640	0	0	0	0	0.97	0.999	0.9	0.754	0.999
FAU	RPS11	1861888	1846167	9606.ENSP00000431822	9606.ENSP00000270625	0	0	0	0	0.894	0.995	0.9	0.234	0.999
RPL7	RPS16	1852251	1844060	9606.ENSP00000339795	9606.ENSP00000251453	0.198	0	0	0	0.927	0.921	0.9	0.715	0.999
RPL11	RPS5	1856140	1842374	9606.ENSP00000363676	9606.ENSP00000196551	0.462	0	0	0	0.939	0.963	0.9	0.661	0.999
RPL12	RPS11	1854209	1846167	9606.ENSP00000354739	9606.ENSP00000270625	0.173	0	0	0	0.852	0.937	0.9	0.534	0.999
RPS13	RPL36	1862013	1844136	9606.ENSP00000435777	9606.ENSP00000252543	0	0	0	0	0.975	0.431	0.9	0.498	0.999
RPS6	RPS12	1857216	1843234	9606.ENSP00000369757	9606.ENSP00000230050	0.174	0	0	0	0.935	0.999	0.9	0.556	0.999
RPS28	RPS27A	1864786	1846244	9606.ENSP00000472469	9606.ENSP00000272317	0	0	0	0	0.873	0.992	0.9	0.231	0.999
RPS27A	RPL19	1846244	1843024	9606.ENSP00000272317	9606.ENSP00000225430	0	0	0	0	0.932	0.932	0.9	0.216	0.999
RPS9	RPS5	1848467	1842374	9606.ENSP00000302896	9606.ENSP00000196551	0.35	0	0	0	0.96	0.988	0	0.903	0.999
RPL30	RPL8	1847048	1845175	9606.ENSP00000287038	9606.ENSP00000262584	0	0	0	0	0.932	0.999	0.9	0.646	0.999
RPL23A	RPL6	1859401	1842405	9606.ENSP00000389103	9606.ENSP00000202773	0	0	0	0	0.872	0.999	0.9	0.489	0.999
RPL36A	RPL8	1860470	1845175	9606.ENSP00000404375	9606.ENSP00000262584	0	0	0	0	0.954	0.982	0	0.324	0.999
RPL23	RPL29	1858184	1847471	9606.ENSP00000377865	9606.ENSP00000294189	0	0	0	0	0.975	0.994	0.9	0.585	0.999
RPLP0	RPL19	1852166	1843024	9606.ENSP00000339027	9606.ENSP00000225430	0	0	0	0	0.88	0.995	0.9	0.34	0.999
RPL35A	RPL15	1859718	1849166	9606.ENSP00000393393	9606.ENSP00000309334	0	0	0	0	0.975	0.991	0.9	0.452	0.999
RPS13	RPL11	1862013	1856140	9606.ENSP00000435777	9606.ENSP00000363676	0	0	0	0	0.83	0.937	0.9	0.642	0.999
RPLP0	RPL37	1852166	1846368	9606.ENSP00000339027	9606.ENSP00000274242	0	0	0	0	0.733	0.964	0.9	0.067	0.999
RPL26	RPS16	1847444	1844060	9606.ENSP00000293842	9606.ENSP00000251453	0.221	0	0	0	0.97	0.716	0.9	0.548	0.999
RPL9	RPL38	1853003	1849232	9606.ENSP00000346022	9606.ENSP00000309830	0	0	0	0	0.964	0.993	0.9	0.407	0.999
RPS27L	RPS12	1851302	1843234	9606.ENSP00000331019	9606.ENSP00000230050	0	0	0	0	0.94	0.982	0	0.34	0.999
RPS28	RPS16	1864786	1844060	9606.ENSP00000472469	9606.ENSP00000251453	0	0	0	0	0.975	0.999	0.9	0.563	0.999
RPL31	RPL36	1859193	1844136	9606.ENSP00000386717	9606.ENSP00000252543	0	0	0	0	0.956	0.993	0.9	0.582	0.999
RPS24	RPS8	1861076	1858412	9606.ENSP00000414321	9606.ENSP00000379888	0	0	0	0	0.875	0.999	0.9	0.521	0.999
RPL5	RPL26L1	1855221	1845691	9606.ENSP00000359345	9606.ENSP00000265100	0.462	0	0	0	0.975	0.819	0.9	0.787	0.999
RPL10A	RPS16	1856010	1844060	9606.ENSP00000363018	9606.ENSP00000251453	0	0	0	0	0.975	0.933	0.9	0.556	0.999
RPS20	RPL10A	1861789	1856010	9606.ENSP00000429374	9606.ENSP00000363018	0.276	0	0	0	0.934	0.909	0.9	0.629	0.999
RPS6	RPS5	1857216	1842374	9606.ENSP00000369757	9606.ENSP00000196551	0	0	0	0	0.975	0.999	0.9	0.698	0.999
RPL18	RPS16	1862361	1844060	9606.ENSP00000447001	9606.ENSP00000251453	0.462	0	0	0	0.972	0.928	0.9	0.497	0.999
RPS29	RPS27	1858354	1854822	9606.ENSP00000379339	9606.ENSP00000357555	0	0	0	0	0.975	0.981	0.9	0.582	0.999
RPL36A	RPL13	1860470	1849017	9606.ENSP00000404375	9606.ENSP00000307889	0	0	0	0	0.97	0.98	0	0.107	0.999
RPL10A	RPL8	1856010	1845175	9606.ENSP00000363018	9606.ENSP00000262584	0.246	0	0	0	0.975	0.999	0.9	0.591	0.999
RPS13	RPS27A	1862013	1846244	9606.ENSP00000435777	9606.ENSP00000272317	0	0	0	0	0.966	0.999	0.9	0.111	0.999
RPLP2	RPL26	1850446	1847444	9606.ENSP00000322419	9606.ENSP00000293842	0	0	0	0	0.975	0.933	0.9	0.314	0.999
RPL38	RPL26L1	1849232	1845691	9606.ENSP00000309830	9606.ENSP00000265100	0	0	0	0	0.938	0.804	0.9	0.285	0.999
RPLP0	RPL8	1852166	1845175	9606.ENSP00000339027	9606.ENSP00000262584	0.283	0	0	0	0.975	0.992	0.9	0.56	0.999
RPL10A	RPL5	1856010	1855221	9606.ENSP00000363018	9606.ENSP00000359345	0.12	0	0	0	0.912	0.998	0.9	0.52	0.999
RPL28	RPL4	1860280	1849420	9606.ENSP00000401450	9606.ENSP00000311430	0	0	0	0	0.887	0.966	0.9	0.639	0.999
RPL5	RPS26	1855221	1853363	9606.ENSP00000359345	9606.ENSP00000348849	0	0	0	0	0.946	0.637	0.9	0.821	0.999
RPL31	RPL35	1859193	1844699	9606.ENSP00000386717	9606.ENSP00000259469	0	0	0	0	0.962	0.999	0.9	0.471	0.999
RPL34	RPLP0	1858216	1852166	9606.ENSP00000378160	9606.ENSP00000339027	0	0	0	0	0.787	0.962	0.9	0.151	0.999
RPL36	RPS16	1844136	1844060	9606.ENSP00000252543	9606.ENSP00000251453	0	0	0	0	0.975	0.878	0.9	0.56	0.999
RPS15	RPS3	1863987	1861952	9606.ENSP00000467676	9606.ENSP00000433821	0.462	0	0	0	0.975	0.997	0.9	0.764	0.999
RPL7	RPL26	1852251	1847444	9606.ENSP00000339795	9606.ENSP00000293842	0.462	0	0	0	0.938	0.991	0.9	0.645	0.999
RPL18	RPL26L1	1862361	1845691	9606.ENSP00000447001	9606.ENSP00000265100	0	0	0	0	0.971	0.83	0.9	0.208	0.999
RPS8	RPS23	1858412	1847772	9606.ENSP00000379888	9606.ENSP00000296674	0	0	0	0	0.972	0.999	0.9	0.692	0.999
RPS27	RPSA	1854822	1853012	9606.ENSP00000357555	9606.ENSP00000346067	0	0	0	0	0.975	0.971	0.9	0.443	0.999
RPS20	RPS27	1861789	1854822	9606.ENSP00000429374	9606.ENSP00000357555	0	0	0	0	0.975	0.991	0.9	0.509	0.999
RPS4X	RPL15	1855955	1849166	9606.ENSP00000362744	9606.ENSP00000309334	0	0	0	0	0.975	0.93	0.9	0.321	0.999
RPL36A	RPL35	1860470	1844699	9606.ENSP00000404375	9606.ENSP00000259469	0	0	0	0	0.975	0.981	0	0.253	0.999
ENSG00000215472	RPL23	1859428	1858184	9606.ENSP00000389465	9606.ENSP00000377865	0.462	0	0	0	0.974	0.994	0	0.34	0.999
RPS13	RPL31	1862013	1859193	9606.ENSP00000435777	9606.ENSP00000386717	0	0	0	0	0.973	0.938	0.9	0.341	0.999
RPL23	RPL22	1858184	1853014	9606.ENSP00000377865	9606.ENSP00000346088	0	0	0	0	0.547	0.998	0.9	0.608	0.999
RPL32	RPL15	1858438	1849166	9606.ENSP00000380156	9606.ENSP00000309334	0	0	0	0	0.975	0.999	0.9	0.591	0.999
UBA52	RPL35	1859324	1844699	9606.ENSP00000388107	9606.ENSP00000259469	0	0	0	0	0.972	0.96	0.9	0.35	0.999
RPL21	RPL27	1853004	1844249	9606.ENSP00000346027	9606.ENSP00000253788	0	0	0	0	0.939	0.994	0.9	0.618	0.999
ENSG00000215472	RPL39	1859428	1854349	9606.ENSP00000389465	9606.ENSP00000355315	0	0	0	0	0.937	0.987	0	0.202	0.999
RPL31	RPS21	1859193	1852991	9606.ENSP00000386717	9606.ENSP00000345957	0	0	0	0	0.964	0.899	0.9	0.356	0.999
RPS24	RPL23	1861076	1858184	9606.ENSP00000414321	9606.ENSP00000377865	0	0	0	0	0.736	0.951	0.9	0.39	0.999
RPSA	RPS12	1853012	1843234	9606.ENSP00000346067	9606.ENSP00000230050	0.157	0	0	0	0.975	0.987	0.9	0.507	0.999
RPL11	RPL3L	1856140	1846030	9606.ENSP00000363676	9606.ENSP00000268661	0.462	0	0	0	0.943	0.828	0.9	0.479	0.999
RPL13	RPL3L	1849017	1846030	9606.ENSP00000307889	9606.ENSP00000268661	0	0	0	0	0.971	0.826	0.9	0.468	0.999
RPL28	RPL6	1860280	1842405	9606.ENSP00000401450	9606.ENSP00000202773	0	0	0	0	0.939	0.965	0.9	0.624	0.999
RPL23	RPL11	1858184	1856140	9606.ENSP00000377865	9606.ENSP00000363676	0.462	0	0	0	0.975	0.999	0.9	0.758	0.999
RPL10A	RPL30	1856010	1847048	9606.ENSP00000363018	9606.ENSP00000287038	0	0	0	0	0.923	0.999	0.9	0.506	0.999
RPS15	RPS3A	1863987	1853009	9606.ENSP00000467676	9606.ENSP00000346050	0	0	0	0	0.975	0.997	0.9	0.53	0.999
RPL13A	RPL6	1857955	1842405	9606.ENSP00000375730	9606.ENSP00000202773	0	0	0	0	0.918	0.993	0.9	0.387	0.999
RPS15	RPL35A	1863987	1859718	9606.ENSP00000467676	9606.ENSP00000393393	0	0	0	0	0.975	0	0.9	0.676	0.999
RPL23	RPS16	1858184	1844060	9606.ENSP00000377865	9606.ENSP00000251453	0.221	0	0	0	0.975	0.899	0.9	0.628	0.999
RPL17	RPL21	1863674	1853004	9606.ENSP00000462023	9606.ENSP00000346027	0	0	0	0	0.939	0.991	0.9	0.513	0.999
RPL36A	RPL27	1860470	1844249	9606.ENSP00000404375	9606.ENSP00000253788	0	0	0	0	0.975	0.972	0	0.211	0.999
EEF2	RPS23	1849021	1847772	9606.ENSP00000307940	9606.ENSP00000296674	0.462	0	0	0	0.85	0.988	0.9	0.453	0.999
RPL37A	RPL12	1861343	1854209	9606.ENSP00000418082	9606.ENSP00000354739	0	0	0	0	0.872	0.997	0.9	0.17	0.999
RPS15A	RPL26	1850066	1847444	9606.ENSP00000318646	9606.ENSP00000293842	0.462	0	0	0	0.975	0.359	0.9	0.549	0.999
RPL37A	RPL24	1861343	1858158	9606.ENSP00000418082	9606.ENSP00000377640	0	0	0	0	0.93	0.999	0.9	0.46	0.999
RPS15A	RPS12	1850066	1843234	9606.ENSP00000318646	9606.ENSP00000230050	0	0	0	0	0.873	0.998	0.9	0.45	0.999
RPS25	RPS5	1861989	1842374	9606.ENSP00000435096	9606.ENSP00000196551	0	0	0	0	0.975	0.988	0	0.419	0.999
RPS29	RPS21	1858354	1852991	9606.ENSP00000379339	9606.ENSP00000345957	0	0	0	0	0.97	0.998	0.9	0.428	0.999
RPL7A	RPL30	1855599	1847048	9606.ENSP00000361076	9606.ENSP00000287038	0	0	0	0	0.892	0.981	0	0.716	0.999
RPS14	RPS23	1849373	1847772	9606.ENSP00000311028	9606.ENSP00000296674	0.462	0	0	0	0.94	0.999	0.9	0.741	0.999
RPS3	UBC	1861952	1852861	9606.ENSP00000433821	9606.ENSP00000344818	0	0	0	0	0.227	0.999	0	0.057	0.999
RPS3	RPL31	1861952	1859193	9606.ENSP00000433821	9606.ENSP00000386717	0	0	0	0	0.975	0.797	0.9	0.506	0.999
RPLP0	RPS23	1852166	1847772	9606.ENSP00000339027	9606.ENSP00000296674	0.462	0	0	0	0.872	0.944	0.9	0.545	0.999
RPS28	RPSA	1864786	1853012	9606.ENSP00000472469	9606.ENSP00000346067	0	0	0	0	0.938	0.998	0.9	0.329	0.999
RPL10A	RPSA	1856010	1853012	9606.ENSP00000363018	9606.ENSP00000346067	0	0	0	0	0.891	0.945	0.9	0.553	0.999
RPS19	RPS9	1864285	1848467	9606.ENSP00000470004	9606.ENSP00000302896	0	0	0	0	0.952	0.984	0	0.673	0.999
RPL18	RPL3L	1862361	1846030	9606.ENSP00000447001	9606.ENSP00000268661	0	0	0	0	0.965	0.829	0.9	0.34	0.999
RPL21	RPL3	1853004	1852999	9606.ENSP00000346027	9606.ENSP00000346001	0	0	0	0	0.876	0.998	0.9	0.723	0.999
RPLP2	RPL35	1850446	1844699	9606.ENSP00000322419	9606.ENSP00000259469	0	0	0	0	0.893	0.935	0.9	0.444	0.999
RPL31	RPL12	1859193	1854209	9606.ENSP00000386717	9606.ENSP00000354739	0.228	0	0	0	0.74	0.998	0.9	0.448	0.999
RPL23	RPL27A	1858184	1853001	9606.ENSP00000377865	9606.ENSP00000346015	0.462	0	0	0	0.959	0.994	0.9	0.454	0.999
RPL9	RPL6	1853003	1842405	9606.ENSP00000346022	9606.ENSP00000202773	0.112	0	0	0	0.965	0.998	0.9	0.623	0.999
RPL32	RPL3L	1858438	1846030	9606.ENSP00000380156	9606.ENSP00000268661	0.462	0	0	0	0.949	0.831	0.9	0.34	0.999
RPS6	RPS9	1857216	1848467	9606.ENSP00000369757	9606.ENSP00000302896	0	0	0	0	0.971	0.986	0	0.562	0.999
RPL3	RPL27	1852999	1844249	9606.ENSP00000346001	9606.ENSP00000253788	0	0	0	0	0.938	0.981	0.9	0.415	0.999
RPL22	RPL36	1853014	1844136	9606.ENSP00000346088	9606.ENSP00000252543	0	0	0	0	0.736	0.981	0.9	0.64	0.999
RPS7	RPL4	1852173	1849420	9606.ENSP00000339095	9606.ENSP00000311430	0	0	0	0	0.975	0.86	0.9	0.511	0.999
RPS19	UBA52	1864285	1859324	9606.ENSP00000470004	9606.ENSP00000388107	0	0	0	0	0.975	0.818	0.9	0.401	0.999
RPL34	RPL3	1858216	1852999	9606.ENSP00000378160	9606.ENSP00000346001	0.099	0	0	0	0.736	0.981	0.9	0.542	0.999
RPS20	RPL23	1861789	1858184	9606.ENSP00000429374	9606.ENSP00000377865	0.462	0	0	0	0.95	0.899	0.9	0.627	0.999
RPL12	RPL6	1854209	1842405	9606.ENSP00000354739	9606.ENSP00000202773	0	0	0	0	0.736	0.997	0.9	0.48	0.999
RPL11	RPL14	1856140	1852902	9606.ENSP00000363676	9606.ENSP00000345156	0.092	0	0	0	0.924	0.999	0.9	0.581	0.999
RPLP2	RPL36	1850446	1844136	9606.ENSP00000322419	9606.ENSP00000252543	0	0	0	0	0.975	0.936	0.9	0.079	0.999
RPS24	RPL19	1861076	1843024	9606.ENSP00000414321	9606.ENSP00000225430	0	0	0	0	0.865	0.931	0.9	0.397	0.999
RPL23A	RPL7	1859401	1852251	9606.ENSP00000389103	9606.ENSP00000339795	0.462	0	0	0	0.939	0.998	0.9	0.56	0.999
RPS3A	RPL27A	1853009	1853001	9606.ENSP00000346050	9606.ENSP00000346015	0	0	0	0	0.946	0.962	0.9	0.322	0.999
RPS24	RPS15A	1861076	1850066	9606.ENSP00000414321	9606.ENSP00000318646	0	0	0	0	0.56	0.999	0.9	0.357	0.999
RPL39	RPL10L	1854349	1847944	9606.ENSP00000355315	9606.ENSP00000298283	0	0	0	0	0.94	0.971	0	0.561	0.999
RPL13A	RPL9	1857955	1853003	9606.ENSP00000375730	9606.ENSP00000346022	0.279	0	0	0	0.975	0.994	0.9	0.545	0.999
RPL23A	RPL8	1859401	1845175	9606.ENSP00000389103	9606.ENSP00000262584	0.462	0	0	0	0.975	0.999	0.9	0.518	0.999
RPL18	RPS24	1862361	1861076	9606.ENSP00000447001	9606.ENSP00000414321	0	0	0	0	0.796	0.942	0.9	0.432	0.999
RPL13A	RPL38	1857955	1849232	9606.ENSP00000375730	9606.ENSP00000309830	0	0	0	0	0.923	0.993	0.9	0.144	0.999
RPS8	RPS4X	1858412	1855955	9606.ENSP00000379888	9606.ENSP00000362744	0	0	0	0	0.974	0.999	0.9	0.59	0.999
RPL23	RPS11	1858184	1846167	9606.ENSP00000377865	9606.ENSP00000270625	0.462	0	0	0	0.975	0.901	0.9	0.575	0.999
RPL5	RPLP0	1855221	1852166	9606.ENSP00000359345	9606.ENSP00000339027	0.165	0	0	0	0.974	0.988	0.9	0.594	0.999
RPS3A	RPL6	1853009	1842405	9606.ENSP00000346050	9606.ENSP00000202773	0	0	0	0	0.938	0.819	0.9	0.462	0.999
RPS26	RPL18A	1853363	1842894	9606.ENSP00000348849	9606.ENSP00000222247	0	0	0	0	0.975	0.88	0.9	0.255	0.999
RPL31	RPL6	1859193	1842405	9606.ENSP00000386717	9606.ENSP00000202773	0	0	0	0	0.934	0.998	0.9	0.525	0.999
RPL32	RPL36	1858438	1844136	9606.ENSP00000380156	9606.ENSP00000252543	0	0	0	0	0.966	0.994	0.9	0.504	0.999
RPL3	RPL13	1852999	1849017	9606.ENSP00000346001	9606.ENSP00000307889	0	0	0	0	0.971	0.981	0.9	0.726	0.999
ENSG00000215472	RPL23A	1859428	1859401	9606.ENSP00000389465	9606.ENSP00000389103	0.462	0	0	0	0.975	0.994	0	0.34	0.999
RPS26	RPS27A	1853363	1846244	9606.ENSP00000348849	9606.ENSP00000272317	0	0	0	0	0.918	0.996	0.9	0.216	0.999
RPLP0	RPS12	1852166	1843234	9606.ENSP00000339027	9606.ENSP00000230050	0	0	0	0	0.792	0.938	0.9	0.345	0.999
RPL37A	RPL38	1861343	1849232	9606.ENSP00000418082	9606.ENSP00000309830	0	0	0	0	0.975	0.991	0.9	0.459	0.999
RPS2	RPL30	1852518	1847048	9606.ENSP00000341885	9606.ENSP00000287038	0	0	0	0	0.975	0.877	0.9	0.571	0.999
RPS6	RPS4Y1	1857216	1844020	9606.ENSP00000369757	9606.ENSP00000250784	0	0	0	0	0.975	0.725	0.9	0.459	0.999
RPL36	RPL6	1844136	1842405	9606.ENSP00000252543	9606.ENSP00000202773	0	0	0	0	0.939	0.997	0.9	0.705	0.999
RPL13A	RPLP2	1857955	1850446	9606.ENSP00000375730	9606.ENSP00000322419	0	0	0	0	0.975	0.937	0.9	0.257	0.999
RPL7	RPLP2	1852251	1850446	9606.ENSP00000339795	9606.ENSP00000322419	0	0	0	0	0.975	0.937	0.9	0.368	0.999
RPS28	RPS12	1864786	1843234	9606.ENSP00000472469	9606.ENSP00000230050	0.462	0	0	0	0.975	0.999	0.9	0.532	0.999
RPL3	RPL29	1852999	1847471	9606.ENSP00000346001	9606.ENSP00000294189	0	0	0	0	0.508	0.981	0.9	0.807	0.999
RPLP1	RPS21	1853006	1852991	9606.ENSP00000346037	9606.ENSP00000345957	0	0	0	0	0.938	0.893	0.9	0.633	0.999
RPL27A	RPL30	1853001	1847048	9606.ENSP00000346015	9606.ENSP00000287038	0	0	0	0	0.975	0.999	0.9	0.479	0.999
RPS2	RPS7	1852518	1852173	9606.ENSP00000341885	9606.ENSP00000339095	0	0	0	0	0.938	0.998	0.9	0.504	0.999
RPS15	RPS5	1863987	1842374	9606.ENSP00000467676	9606.ENSP00000196551	0.462	0	0	0	0.975	0.995	0.9	0.682	0.999
RPS20	RPL37A	1861789	1861343	9606.ENSP00000429374	9606.ENSP00000418082	0	0	0	0	0.927	0.831	0.9	0.705	0.999
RPL18	RPL13A	1862361	1857955	9606.ENSP00000447001	9606.ENSP00000375730	0.462	0	0	0	0.954	0.994	0.9	0.27	0.999
RPL32	RPS7	1858438	1852173	9606.ENSP00000380156	9606.ENSP00000339095	0	0	0	0	0.975	0.585	0.9	0.242	0.999
RPS7	RPS12	1852173	1843234	9606.ENSP00000339095	9606.ENSP00000230050	0	0	0	0	0.975	0.994	0.9	0.814	0.999
RPL18	RPL37A	1862361	1861343	9606.ENSP00000447001	9606.ENSP00000418082	0	0	0	0	0.958	0.999	0.9	0.492	0.999
RPS3	RPS7	1861952	1852173	9606.ENSP00000433821	9606.ENSP00000339095	0	0	0	0	0.975	0.998	0.9	0.586	0.999
RPL36A	RPL27A	1860470	1853001	9606.ENSP00000404375	9606.ENSP00000346015	0	0	0	0	0.967	0.981	0	0	0.999
RPS20	RPL11	1861789	1856140	9606.ENSP00000429374	9606.ENSP00000363676	0.462	0	0	0	0.939	0.944	0.9	0.636	0.999
RPS24	RPS14	1861076	1849373	9606.ENSP00000414321	9606.ENSP00000311028	0	0	0	0	0.532	0.999	0.9	0.557	0.999
RPL13A	RPL36	1857955	1844136	9606.ENSP00000375730	9606.ENSP00000252543	0	0	0	0	0.849	0.993	0.9	0.2	0.999
RPL9	RPL8	1853003	1845175	9606.ENSP00000346022	9606.ENSP00000262584	0.462	0	0.224	0	0.974	0.999	0.9	0.624	0.999
RPS19	RPS15A	1864285	1850066	9606.ENSP00000470004	9606.ENSP00000318646	0	0	0	0	0.936	0.999	0.9	0.511	0.999
RPL18	RPL30	1862361	1847048	9606.ENSP00000447001	9606.ENSP00000287038	0.068	0	0	0	0.97	0.999	0.9	0.583	0.999
RPS3	RPS15A	1861952	1850066	9606.ENSP00000433821	9606.ENSP00000318646	0.462	0	0	0	0.975	0.999	0.9	0.513	0.999
RPL28	RPL26L1	1860280	1845691	9606.ENSP00000401450	9606.ENSP00000265100	0	0	0	0	0.97	0.627	0.9	0.305	0.999
RPL3	RPL15	1852999	1849166	9606.ENSP00000346001	9606.ENSP00000309334	0	0	0.429	0	0.975	0.998	0.9	0.711	0.999
UBA52	RPL37	1859324	1846368	9606.ENSP00000388107	9606.ENSP00000274242	0	0	0	0	0.741	0.96	0.9	0.428	0.999
RPS11	RPS12	1846167	1843234	9606.ENSP00000270625	9606.ENSP00000230050	0	0	0	0	0.832	0.999	0.9	0.547	0.999
RPL14	RPL26	1852902	1847444	9606.ENSP00000345156	9606.ENSP00000293842	0.09	0	0	0	0.973	0.977	0.9	0.622	0.999
RPL22	RPL18A	1853014	1842894	9606.ENSP00000346088	9606.ENSP00000222247	0	0	0	0	0.586	0.998	0.9	0.337	0.999
RPL18	RPL22	1862361	1853014	9606.ENSP00000447001	9606.ENSP00000346088	0	0	0	0	0.672	0.997	0.9	0.605	0.999
RPS27	RPS10	1854822	1853151	9606.ENSP00000357555	9606.ENSP00000347271	0	0	0	0	0.74	0.982	0.9	0.497	0.999
RPL37A	RPL28	1861343	1860280	9606.ENSP00000418082	9606.ENSP00000401450	0	0	0	0	0.963	0.965	0.9	0.35	0.999
RPL30	RPL26L1	1847048	1845691	9606.ENSP00000287038	9606.ENSP00000265100	0	0	0.216	0	0.972	0.83	0.9	0.43	0.999
RPL35A	RPL10A	1859718	1856010	9606.ENSP00000393393	9606.ENSP00000363018	0	0	0	0	0.902	0.987	0.9	0.398	0.999
RPL12	RPL36	1854209	1844136	9606.ENSP00000354739	9606.ENSP00000252543	0	0	0	0	0.736	0.987	0.9	0.304	0.999
RPL36A	RPL24	1860470	1858158	9606.ENSP00000404375	9606.ENSP00000377640	0	0	0	0	0.973	0.981	0	0.211	0.999
RPS19	RPS10	1864285	1853151	9606.ENSP00000470004	9606.ENSP00000347271	0	0	0	0	0.948	0.999	0.9	0.697	0.999
RPL23A	RPL24	1859401	1858158	9606.ENSP00000389103	9606.ENSP00000377640	0	0	0	0	0.892	0.999	0.9	0.559	0.999
RPL23	RPL24	1858184	1858158	9606.ENSP00000377865	9606.ENSP00000377640	0	0	0	0	0.975	0.999	0.9	0.793	0.999
RPS19	RPL31	1864285	1859193	9606.ENSP00000470004	9606.ENSP00000386717	0.462	0	0	0	0.943	0.864	0.9	0.476	0.999
RPL15	RPS27A	1849166	1846244	9606.ENSP00000309334	9606.ENSP00000272317	0	0	0	0	0.975	0.928	0.9	0	0.999
RPL35A	RPL8	1859718	1845175	9606.ENSP00000393393	9606.ENSP00000262584	0	0	0	0	0.959	0.993	0.9	0.328	0.999
RPL11	RPL7	1856140	1852251	9606.ENSP00000363676	9606.ENSP00000339795	0.462	0	0	0	0.975	0.998	0.9	0.733	0.999
RPL29	RPL6	1847471	1842405	9606.ENSP00000294189	9606.ENSP00000202773	0	0	0	0	0.848	0.998	0.9	0.714	0.999
RPL18	RPL37	1862361	1846368	9606.ENSP00000447001	9606.ENSP00000274242	0	0	0	0	0.828	0.989	0.9	0.635	0.999
RPS6	RPS2	1857216	1852518	9606.ENSP00000369757	9606.ENSP00000341885	0	0	0	0	0.974	0.999	0.9	0.548	0.999
RPS19	RPS5	1864285	1842374	9606.ENSP00000470004	9606.ENSP00000196551	0	0	0	0	0.975	0.999	0.9	0.59	0.999
RPL32	RPL23	1858438	1858184	9606.ENSP00000380156	9606.ENSP00000377865	0.462	0	0	0	0.975	0.999	0.9	0.589	0.999
RPL31	RPS3A	1859193	1853009	9606.ENSP00000386717	9606.ENSP00000346050	0	0	0	0	0.975	0.938	0.9	0.658	0.999
RPL11	RPL35	1856140	1844699	9606.ENSP00000363676	9606.ENSP00000259469	0.462	0	0	0	0.958	0.999	0.9	0.662	0.999
RPLP0	RPS11	1852166	1846167	9606.ENSP00000339027	9606.ENSP00000270625	0.271	0	0	0	0.794	0.911	0.9	0.485	0.999
RPL5	RPL12	1855221	1854209	9606.ENSP00000359345	9606.ENSP00000354739	0.12	0	0	0	0.896	0.997	0.9	0.636	0.999
RPS23	RPS16	1847772	1844060	9606.ENSP00000296674	9606.ENSP00000251453	0.212	0	0	0	0.97	0.999	0.9	0.574	0.999
RPS20	RPL8	1861789	1845175	9606.ENSP00000429374	9606.ENSP00000262584	0.462	0	0	0	0.975	0.891	0.9	0.504	0.999
RPL13	RPL18A	1849017	1842894	9606.ENSP00000307889	9606.ENSP00000222247	0	0	0	0	0.974	0.994	0.9	0.344	0.999
RPS15A	RPS9	1850066	1848467	9606.ENSP00000318646	9606.ENSP00000302896	0.462	0	0	0	0.975	0.988	0	0.577	0.999
RPL8	RPS16	1845175	1844060	9606.ENSP00000262584	9606.ENSP00000251453	0.178	0	0.224	0	0.97	0.935	0.9	0.633	0.999
RPS13	RPS27L	1862013	1851302	9606.ENSP00000435777	9606.ENSP00000331019	0	0	0	0	0.975	0.989	0	0.391	0.999
RPL37A	RPS12	1861343	1843234	9606.ENSP00000418082	9606.ENSP00000230050	0	0	0	0	0.871	0.952	0.9	0.538	0.999
RPS15A	RPL4	1850066	1849420	9606.ENSP00000318646	9606.ENSP00000311430	0.462	0	0	0	0.95	0.924	0.9	0.557	0.999
RPL9	RPS15A	1853003	1850066	9606.ENSP00000346022	9606.ENSP00000318646	0.462	0	0	0	0.975	0.93	0.9	0.624	0.999
ENSG00000215472	RPL14	1859428	1852902	9606.ENSP00000389465	9606.ENSP00000345156	0.069	0	0	0	0.939	0.986	0	0.09	0.999
RPS26	RPS10	1853363	1853151	9606.ENSP00000348849	9606.ENSP00000347271	0	0	0	0	0.767	0.998	0.9	0.839	0.999
RPL24	RPSA	1858158	1853012	9606.ENSP00000377640	9606.ENSP00000346067	0	0	0	0	0.975	0.916	0.9	0.453	0.999
RPL24	RPL5	1858158	1855221	9606.ENSP00000377640	9606.ENSP00000359345	0	0	0	0	0.946	0.999	0.9	0.694	0.999
RPS2	RPL8	1852518	1845175	9606.ENSP00000341885	9606.ENSP00000262584	0.462	0	0	0	0.975	0.883	0.9	0.584	0.999
RPL28	RPL36	1860280	1844136	9606.ENSP00000401450	9606.ENSP00000252543	0	0	0	0	0.974	0.966	0.9	0.519	0.999
RPL34	RPL12	1858216	1854209	9606.ENSP00000378160	9606.ENSP00000354739	0	0	0	0	0.828	0.984	0.9	0.31	0.999
RPS14	RPS16	1849373	1844060	9606.ENSP00000311028	9606.ENSP00000251453	0.462	0	0	0	0.975	0.999	0.9	0.753	0.999
RPL3	RPL30	1852999	1847048	9606.ENSP00000346001	9606.ENSP00000287038	0	0	0	0	0.944	0.982	0.9	0.764	0.999
RPL37A	RPL22	1861343	1853014	9606.ENSP00000418082	9606.ENSP00000346088	0	0	0	0	0.734	0.998	0.9	0.202	0.999
RPL23	RPL13A	1858184	1857955	9606.ENSP00000377865	9606.ENSP00000375730	0.227	0	0	0	0.938	0.994	0.9	0.491	0.999
RPL23	RPS3A	1858184	1853009	9606.ENSP00000377865	9606.ENSP00000346050	0	0	0	0	0.975	0.9	0.9	0.325	0.999
RPS26	RPL19	1853363	1843024	9606.ENSP00000348849	9606.ENSP00000225430	0	0	0	0	0.962	0.834	0.9	0.586	0.999
RPS10	RPS27A	1853151	1846244	9606.ENSP00000347271	9606.ENSP00000272317	0	0	0	0	0.627	0.998	0.9	0.18	0.999
RPS28	RPS10	1864786	1853151	9606.ENSP00000472469	9606.ENSP00000347271	0	0	0	0	0.674	0.992	0.9	0.669	0.999
RPS26	RPL29	1853363	1847471	9606.ENSP00000348849	9606.ENSP00000294189	0	0	0	0	0.935	0.933	0.9	0.576	0.999
RPL35A	RPL31	1859718	1859193	9606.ENSP00000393393	9606.ENSP00000386717	0	0	0	0	0.971	0.993	0.9	0.437	0.999
RPS6	RPS26	1857216	1853363	9606.ENSP00000369757	9606.ENSP00000348849	0	0	0	0	0.947	0.997	0.9	0.438	0.999
RPL24	RPL9	1858158	1853003	9606.ENSP00000377640	9606.ENSP00000346022	0	0	0	0	0.959	0.999	0.9	0.64	0.999
RPS19	RPS3A	1864285	1853009	9606.ENSP00000470004	9606.ENSP00000346050	0	0	0	0	0.962	0.999	0.9	0.699	0.999
RPL18	RPS12	1862361	1843234	9606.ENSP00000447001	9606.ENSP00000230050	0	0	0	0	0.938	0.945	0.9	0.656	0.999
RPL12	RPS3A	1854209	1853009	9606.ENSP00000354739	9606.ENSP00000346050	0	0	0	0	0.896	0.917	0.9	0.512	0.999
RPL11	RPS10	1856140	1853151	9606.ENSP00000363676	9606.ENSP00000347271	0	0	0	0	0.776	0.882	0.9	0.695	0.999
RPL13A	RPL29	1857955	1847471	9606.ENSP00000375730	9606.ENSP00000294189	0	0	0	0	0.975	0.991	0.9	0.594	0.999
RPL23A	RPL26L1	1859401	1845691	9606.ENSP00000389103	9606.ENSP00000265100	0.462	0	0	0	0.938	0.825	0.9	0.56	0.999
RPL17	RPS4X	1863674	1855955	9606.ENSP00000462023	9606.ENSP00000362744	0.462	0	0.205	0	0.957	0.926	0.9	0.18	0.999
RPL32	RPL27	1858438	1844249	9606.ENSP00000380156	9606.ENSP00000253788	0.106	0	0	0	0.975	0.993	0.9	0.419	0.999
FAU	RPL29	1861888	1847471	9606.ENSP00000431822	9606.ENSP00000294189	0	0	0	0	0.952	0.805	0.9	0.218	0.999
RPL7A	RPL3	1855599	1852999	9606.ENSP00000361076	9606.ENSP00000346001	0.09	0	0	0	0.939	0.971	0	0.636	0.999
RPS2	RPL15	1852518	1849166	9606.ENSP00000341885	9606.ENSP00000309334	0	0	0	0	0.972	0.876	0.9	0.626	0.999
RPS19	RPS21	1864285	1852991	9606.ENSP00000470004	9606.ENSP00000345957	0	0	0	0	0.975	0.998	0.9	0.416	0.999
RPL23A	RPL23	1859401	1858184	9606.ENSP00000389103	9606.ENSP00000377865	0.462	0	0	0	0.951	0.999	0.9	0.557	0.999
RPS6	RPL5	1857216	1855221	9606.ENSP00000369757	9606.ENSP00000359345	0	0	0	0	0.975	0.853	0.9	0.584	0.999
RPL27A	RPL15	1853001	1849166	9606.ENSP00000346015	9606.ENSP00000309334	0	0	0	0	0.975	0.999	0.9	0.426	0.999
RPS21	RPS5	1852991	1842374	9606.ENSP00000345957	9606.ENSP00000196551	0	0	0	0	0.975	0.998	0.9	0.253	0.999
RPS25	RPS27A	1861989	1846244	9606.ENSP00000435096	9606.ENSP00000272317	0	0	0	0	0.896	0.988	0	0.453	0.999
RPS19	RPS3	1864285	1861952	9606.ENSP00000470004	9606.ENSP00000433821	0	0	0	0	0.969	0.998	0.9	0.711	0.999
RPL24	RPL13A	1858158	1857955	9606.ENSP00000377640	9606.ENSP00000375730	0	0	0	0	0.958	0.994	0.9	0.368	0.999
RPL10A	RPL38	1856010	1849232	9606.ENSP00000363018	9606.ENSP00000309830	0	0	0	0	0.975	0.986	0.9	0.286	0.999
RPS15	RPL7	1863987	1852251	9606.ENSP00000467676	9606.ENSP00000339795	0.462	0	0	0	0.973	0.624	0.9	0.622	0.999
FAU	RPS2	1861888	1852518	9606.ENSP00000431822	9606.ENSP00000341885	0	0	0	0	0.888	0.999	0.9	0.195	0.999
RPL36A	RPL7A	1860470	1855599	9606.ENSP00000404375	9606.ENSP00000361076	0	0	0	0	0.872	0.971	0	0.777	0.999
RPL37A	RPL11	1861343	1856140	9606.ENSP00000418082	9606.ENSP00000363676	0	0	0	0	0.824	0.999	0.9	0.138	0.999
RPS15	RPL23A	1863987	1859401	9606.ENSP00000467676	9606.ENSP00000389103	0.462	0	0	0	0.974	0.723	0.9	0.436	0.999
RPS6	RPL18A	1857216	1842894	9606.ENSP00000369757	9606.ENSP00000222247	0	0	0	0	0.975	0.937	0.9	0.247	0.999
RPL11	RPS15A	1856140	1850066	9606.ENSP00000363676	9606.ENSP00000318646	0.462	0	0	0	0.975	0.916	0.9	0.477	0.999
EIF3A	EIF3F	1854958	1849251	9606.ENSP00000358140	9606.ENSP00000310040	0	0	0	0	0.121	0.999	0.9	0.618	0.999
RPL38	RPL15	1849232	1849166	9606.ENSP00000309830	9606.ENSP00000309334	0	0	0	0	0.975	0.993	0.9	0.3	0.999
RPL37A	RPL3	1861343	1852999	9606.ENSP00000418082	9606.ENSP00000346001	0	0	0	0	0.762	0.981	0.9	0.595	0.999
FAU	RPS4Y1	1861888	1844020	9606.ENSP00000431822	9606.ENSP00000250784	0	0	0	0	0.936	0.96	0.9	0.065	0.999
RPLP1	RPL13	1853006	1849017	9606.ENSP00000346037	9606.ENSP00000307889	0	0	0	0	0.895	0.925	0.9	0.481	0.999
RPS9	RPS27A	1848467	1846244	9606.ENSP00000302896	9606.ENSP00000272317	0	0	0	0	0.936	0.987	0	0.108	0.999
RPL15	RPL36	1849166	1844136	9606.ENSP00000309334	9606.ENSP00000252543	0	0	0	0	0.947	0.996	0.9	0.45	0.999
RPL39	RPL15	1854349	1849166	9606.ENSP00000355315	9606.ENSP00000309334	0	0	0	0	0.975	0.987	0.9	0.244	0.999
RPL3L	RPL35	1846030	1844699	9606.ENSP00000268661	9606.ENSP00000259469	0.462	0	0	0	0.93	0.827	0.9	0.395	0.999
RPS28	RPS7	1864786	1852173	9606.ENSP00000472469	9606.ENSP00000339095	0	0	0	0	0.897	0.997	0.9	0.438	0.999
RPL5	RPL39	1855221	1854349	9606.ENSP00000359345	9606.ENSP00000355315	0	0	0	0	0.8	0.988	0.9	0.4	0.999
RPL34	RPL15	1858216	1849166	9606.ENSP00000378160	9606.ENSP00000309334	0	0	0	0	0.94	0.988	0.9	0.359	0.999
RPS8	RPS3A	1858412	1853009	9606.ENSP00000379888	9606.ENSP00000346050	0	0	0.215	0	0.975	0.999	0.9	0.694	0.999
RPS15	RPS21	1863987	1852991	9606.ENSP00000467676	9606.ENSP00000345957	0	0	0	0	0.975	0.988	0.9	0.503	0.999
RPS8	RPL14	1858412	1852902	9606.ENSP00000379888	9606.ENSP00000345156	0	0	0	0	0.975	0.932	0.9	0.77	0.999
RPS28	RPS11	1864786	1846167	9606.ENSP00000472469	9606.ENSP00000270625	0	0	0	0	0.74	0.999	0.9	0.696	0.999
RPS3	RPSA	1861952	1853012	9606.ENSP00000433821	9606.ENSP00000346067	0.067	0	0	0	0.975	0.997	0.9	0.511	0.999
RPL7	RPL37	1852251	1846368	9606.ENSP00000339795	9606.ENSP00000274242	0	0	0	0	0.689	0.987	0.9	0.33	0.999
RPSA	RPS27A	1853012	1846244	9606.ENSP00000346067	9606.ENSP00000272317	0	0	0	0	0.931	0.997	0.9	0.351	0.999
RPL23	RPL3	1858184	1852999	9606.ENSP00000377865	9606.ENSP00000346001	0.462	0	0	0	0.938	0.998	0.9	0.657	0.999
RPS19	RPL19	1864285	1843024	9606.ENSP00000470004	9606.ENSP00000225430	0	0	0	0	0.941	0.634	0.9	0.636	0.999
RPS29	RPS11	1858354	1846167	9606.ENSP00000379339	9606.ENSP00000270625	0.462	0	0	0	0.859	0.999	0.9	0.661	0.999
RPS15	RPSA	1863987	1853012	9606.ENSP00000467676	9606.ENSP00000346067	0.07	0	0	0	0.975	0.993	0.9	0.484	0.999
RPS12	RPS5	1843234	1842374	9606.ENSP00000230050	9606.ENSP00000196551	0.284	0	0	0	0.975	0.999	0.9	0.602	0.999
RPL35A	RPS14	1859718	1849373	9606.ENSP00000393393	9606.ENSP00000311028	0	0	0	0	0.975	0.401	0.9	0.687	0.999
RPL28	RPL3	1860280	1852999	9606.ENSP00000401450	9606.ENSP00000346001	0	0	0	0	0.893	0.961	0.9	0.401	0.999
RPL12	RPS23	1854209	1847772	9606.ENSP00000354739	9606.ENSP00000296674	0.462	0	0	0	0.899	0.942	0.9	0.538	0.999
RPS8	RPL7	1858412	1852251	9606.ENSP00000379888	9606.ENSP00000339795	0	0	0	0	0.955	0.928	0.9	0.581	0.999
RPL9	RPL35	1853003	1844699	9606.ENSP00000346022	9606.ENSP00000259469	0.462	0	0	0	0.975	0.994	0.9	0.538	0.999
FAU	RPS21	1861888	1852991	9606.ENSP00000431822	9606.ENSP00000345957	0	0	0	0	0.975	0.995	0.9	0.221	0.999
RPL11	RPL30	1856140	1847048	9606.ENSP00000363676	9606.ENSP00000287038	0	0	0	0	0.935	0.999	0.9	0.766	0.999
RPL28	RPL35A	1860280	1859718	9606.ENSP00000401450	9606.ENSP00000393393	0	0	0	0	0.975	0.965	0.9	0.32	0.999
RPS3A	RPS15A	1853009	1850066	9606.ENSP00000346050	9606.ENSP00000318646	0	0	0	0	0.939	0.999	0.9	0.582	0.999
RPL28	RPL32	1860280	1858438	9606.ENSP00000401450	9606.ENSP00000380156	0	0	0	0	0.975	0.965	0.9	0.501	0.999
RPL39	RPL9	1854349	1853003	9606.ENSP00000355315	9606.ENSP00000346022	0	0	0	0	0.92	0.986	0.9	0.562	0.999
FAU	RPS23	1861888	1847772	9606.ENSP00000431822	9606.ENSP00000296674	0	0	0	0	0.938	0.999	0.9	0.42	0.999
FAU	RPS24	1861888	1861076	9606.ENSP00000431822	9606.ENSP00000414321	0	0	0	0	0.737	0.997	0.9	0.352	0.999
RPL12	RPL29	1854209	1847471	9606.ENSP00000354739	9606.ENSP00000294189	0	0	0	0	0.893	0.998	0.9	0.501	0.999
RPS29	RPS3A	1858354	1853009	9606.ENSP00000379339	9606.ENSP00000346050	0	0	0	0	0.94	0.997	0.9	0.36	0.999
RPS16	RPL6	1844060	1842405	9606.ENSP00000251453	9606.ENSP00000202773	0	0	0	0	0.939	0.854	0.9	0.543	0.999
RPL7	RPL10L	1852251	1847944	9606.ENSP00000339795	9606.ENSP00000298283	0.462	0	0	0	0.945	0.996	0	0.439	0.999
RPS20	RPL21	1861789	1853004	9606.ENSP00000429374	9606.ENSP00000346027	0	0	0	0	0.939	0.896	0.9	0.62	0.999
RPLP0	RPL29	1852166	1847471	9606.ENSP00000339027	9606.ENSP00000294189	0	0	0	0	0.697	0.99	0.9	0.417	0.999
RPS29	RPS15A	1858354	1850066	9606.ENSP00000379339	9606.ENSP00000318646	0.462	0	0	0	0.975	0.997	0.9	0.618	0.999
RPS8	RPL13	1858412	1849017	9606.ENSP00000379888	9606.ENSP00000307889	0	0	0	0	0.975	0.924	0.9	0.483	0.999
RPS13	RPL3	1862013	1852999	9606.ENSP00000435777	9606.ENSP00000346001	0	0	0	0	0.939	0.948	0.9	0.635	0.999
RPL17	RPL38	1863674	1849232	9606.ENSP00000462023	9606.ENSP00000309830	0	0	0	0	0.947	0.981	0.9	0.267	0.999
ENSG00000215472	RPL29	1859428	1847471	9606.ENSP00000389465	9606.ENSP00000294189	0	0	0	0	0.888	0.993	0	0.194	0.999
RPS19	RPL10A	1864285	1856010	9606.ENSP00000470004	9606.ENSP00000363018	0.142	0	0	0	0.877	0.896	0.9	0.343	0.999
RPL23A	RPS27A	1859401	1846244	9606.ENSP00000389103	9606.ENSP00000272317	0	0	0	0	0.924	0.928	0.9	0.243	0.999
FAU	RPS27A	1861888	1846244	9606.ENSP00000431822	9606.ENSP00000272317	0	0	0	0.746	0.923	0.995	0.9	0.632	0.999
RPL13A	RPL5	1857955	1855221	9606.ENSP00000375730	9606.ENSP00000359345	0.282	0	0	0	0.893	0.994	0.9	0.66	0.999
UBA52	RPS7	1859324	1852173	9606.ENSP00000388107	9606.ENSP00000339095	0	0	0	0	0.975	0.823	0.9	0.136	0.999
RPS11	RPL19	1846167	1843024	9606.ENSP00000270625	9606.ENSP00000225430	0.462	0	0	0	0.926	0.913	0.9	0.752	0.999
RPS15	RPL21	1863987	1853004	9606.ENSP00000467676	9606.ENSP00000346027	0	0	0	0	0.975	0.593	0.9	0.356	0.999
RPL7A	RPL19	1855599	1843024	9606.ENSP00000361076	9606.ENSP00000225430	0	0	0	0	0.931	0.981	0	0.785	0.999
RPL32	RPL5	1858438	1855221	9606.ENSP00000380156	9606.ENSP00000359345	0.462	0	0	0	0.975	0.998	0.9	0.557	0.999
RPL11	RPS27A	1856140	1846244	9606.ENSP00000363676	9606.ENSP00000272317	0	0	0	0	0.872	0.93	0.9	0.125	0.999
RPL31	RPL29	1859193	1847471	9606.ENSP00000386717	9606.ENSP00000294189	0	0	0	0	0.975	0.993	0.9	0.614	0.999
RPL10A	RPL35	1856010	1844699	9606.ENSP00000363018	9606.ENSP00000259469	0.115	0	0	0	0.866	0.987	0.9	0.485	0.999
RPL23	RPL5	1858184	1855221	9606.ENSP00000377865	9606.ENSP00000359345	0.462	0	0	0	0.975	0.999	0.9	0.699	0.999
RPS15	RPL5	1863987	1855221	9606.ENSP00000467676	9606.ENSP00000359345	0.462	0	0	0	0.975	0	0.9	0.747	0.999
RPL28	RPL34	1860280	1858216	9606.ENSP00000401450	9606.ENSP00000378160	0	0	0	0	0.94	0.954	0.9	0.535	0.999
RPS7	RPL30	1852173	1847048	9606.ENSP00000339095	9606.ENSP00000287038	0	0	0	0	0.96	0.936	0.9	0.555	0.999
RPS13	EEF2	1862013	1849021	9606.ENSP00000435777	9606.ENSP00000307940	0	0	0	0	0.556	0.968	0.9	0.42	0.999
RPL37A	RPS23	1861343	1847772	9606.ENSP00000418082	9606.ENSP00000296674	0	0	0	0	0.969	0.862	0.9	0.518	0.999
RPL36A	RPL4	1860470	1849420	9606.ENSP00000404375	9606.ENSP00000311430	0	0	0	0	0.951	0.981	0	0.046	0.999
RPS28	RPS25	1864786	1861989	9606.ENSP00000472469	9606.ENSP00000435096	0	0	0	0	0.975	0.986	0	0.53	0.999
RPS6	RPS11	1857216	1846167	9606.ENSP00000369757	9606.ENSP00000270625	0	0	0	0	0.89	0.999	0.9	0.66	0.999
RPS3	RPL27A	1861952	1853001	9606.ENSP00000433821	9606.ENSP00000346015	0.462	0	0	0	0.975	0.98	0.9	0.447	0.999
RPS3A	RPS5	1853009	1842374	9606.ENSP00000346050	9606.ENSP00000196551	0	0	0	0	0.975	0.999	0.9	0.433	0.999
RPL26L1	RPL19	1845691	1843024	9606.ENSP00000265100	9606.ENSP00000225430	0.462	0	0.261	0	0.972	0.822	0.9	0.598	0.999
RPL37A	RPL36A	1861343	1860470	9606.ENSP00000418082	9606.ENSP00000404375	0	0	0	0	0.965	0.977	0	0	0.999
RPL5	RPS11	1855221	1846167	9606.ENSP00000359345	9606.ENSP00000270625	0.462	0	0	0	0.975	0.823	0.9	0.658	0.999
RPS15A	RPL10L	1850066	1847944	9606.ENSP00000318646	9606.ENSP00000298283	0.462	0	0	0	0.965	0.942	0	0.34	0.999
RPS3A	RPL7	1853009	1852251	9606.ENSP00000346050	9606.ENSP00000339795	0	0	0	0	0.94	0.919	0.9	0.599	0.999
RPL11	RPL26	1856140	1847444	9606.ENSP00000363676	9606.ENSP00000293842	0.462	0	0	0	0.973	0.982	0.9	0.712	0.999
RPL29	RPL26L1	1847471	1845691	9606.ENSP00000294189	9606.ENSP00000265100	0	0	0	0	0.975	0.824	0.9	0.437	0.999
RPS13	RPS20	1862013	1861789	9606.ENSP00000435777	9606.ENSP00000429374	0	0	0	0	0.971	0.999	0.9	0.639	0.999
RPS25	RPS23	1861989	1847772	9606.ENSP00000435096	9606.ENSP00000296674	0	0	0	0	0.957	0.988	0	0.6	0.999
RPL21	RPL6	1853004	1842405	9606.ENSP00000346027	9606.ENSP00000202773	0	0	0	0	0.932	0.998	0.9	0.434	0.999
RPS15A	RPS27A	1850066	1846244	9606.ENSP00000318646	9606.ENSP00000272317	0	0	0	0	0.975	0.998	0.9	0.378	0.999
RPL14	RPL15	1852902	1849166	9606.ENSP00000345156	9606.ENSP00000309334	0	0	0	0	0.97	0.998	0.9	0.68	0.999
RPL18	RPL5	1862361	1855221	9606.ENSP00000447001	9606.ENSP00000359345	0	0	0	0	0.975	0.998	0.9	0.685	0.999
RPL12	RPL19	1854209	1843024	9606.ENSP00000354739	9606.ENSP00000225430	0	0	0	0	0.828	0.998	0.9	0.672	0.999
RPS13	RPL35	1862013	1844699	9606.ENSP00000435777	9606.ENSP00000259469	0	0	0	0	0.971	0.431	0.9	0.534	0.999
RPS3	RPL9	1861952	1853003	9606.ENSP00000433821	9606.ENSP00000346022	0.462	0	0	0	0.975	0.932	0.9	0.655	0.999
RPS27A	RPL18A	1846244	1842894	9606.ENSP00000272317	9606.ENSP00000222247	0	0	0	0	0.934	0.937	0.9	0.623	0.999
RPL28	RPL31	1860280	1859193	9606.ENSP00000401450	9606.ENSP00000386717	0	0	0	0	0.903	0.965	0.9	0.407	0.999
RPL12	RPL3	1854209	1852999	9606.ENSP00000354739	9606.ENSP00000346001	0.283	0	0	0	0.88	0.997	0.9	0.659	0.999
RPS23	RPS12	1847772	1843234	9606.ENSP00000296674	9606.ENSP00000230050	0.462	0	0	0	0.971	0.999	0.9	0.586	0.999
ENSG00000215472	RPL21	1859428	1853004	9606.ENSP00000389465	9606.ENSP00000346027	0	0	0	0	0.939	0.994	0	0.332	0.999
RPS6	RPL4	1857216	1849420	9606.ENSP00000369757	9606.ENSP00000311430	0	0	0	0	0.975	0.927	0.9	0.46	0.999
RPS4X	RPL18A	1855955	1842894	9606.ENSP00000362744	9606.ENSP00000222247	0	0	0	0	0.972	0.93	0.9	0.261	0.999
RPL24	RPS11	1858158	1846167	9606.ENSP00000377640	9606.ENSP00000270625	0	0	0	0	0.933	0.891	0.9	0.45	0.999
RPL36A	RPL39	1860470	1854349	9606.ENSP00000404375	9606.ENSP00000355315	0	0	0	0	0.975	0.979	0	0.396	0.999
RPS13	RPS3	1862013	1861952	9606.ENSP00000435777	9606.ENSP00000433821	0	0	0	0	0.975	0.999	0.9	0.721	0.999
RPS3	RPL30	1861952	1847048	9606.ENSP00000433821	9606.ENSP00000287038	0	0	0	0	0.975	0.865	0.9	0.578	0.999
RPL23A	RPL18A	1859401	1842894	9606.ENSP00000389103	9606.ENSP00000222247	0	0	0	0	0.888	0.999	0.9	0.445	0.999
UBA52	UBC	1859324	1852861	9606.ENSP00000388107	9606.ENSP00000344818	0	0	0	0.962	0.181	0.995	0.9	0.283	0.999
RPS29	RPS7	1858354	1852173	9606.ENSP00000379339	9606.ENSP00000339095	0	0	0	0	0.938	0.997	0.9	0.448	0.999
RPS15	RPLP1	1863987	1853006	9606.ENSP00000467676	9606.ENSP00000346037	0	0	0	0	0.96	0.909	0.9	0.454	0.999
RPS25	RPS7	1861989	1852173	9606.ENSP00000435096	9606.ENSP00000339095	0	0	0	0	0.975	0.987	0	0.456	0.999
RPL36A	RPL36	1860470	1844136	9606.ENSP00000404375	9606.ENSP00000252543	0	0	0	0	0.975	0.981	0	0.304	0.999
FAU	RPS12	1861888	1843234	9606.ENSP00000431822	9606.ENSP00000230050	0	0	0	0	0.975	0.995	0.9	0.224	0.999
RPS15	FAU	1863987	1861888	9606.ENSP00000467676	9606.ENSP00000431822	0	0	0	0	0.975	0.995	0.9	0.278	0.999
RPS20	RPS29	1861789	1858354	9606.ENSP00000429374	9606.ENSP00000379339	0.462	0	0	0	0.932	0.997	0.9	0.663	0.999
RPL7	RPL36	1852251	1844136	9606.ENSP00000339795	9606.ENSP00000252543	0	0	0	0	0.736	0.998	0.9	0.484	0.999
RPS16	RPS12	1844060	1843234	9606.ENSP00000251453	9606.ENSP00000230050	0.063	0	0	0	0.975	0.999	0.9	0.423	0.999
RPL23	RPS14	1858184	1849373	9606.ENSP00000377865	9606.ENSP00000311028	0.462	0	0.274	0	0.975	0.863	0.9	0.704	0.999
RPS14	RPL19	1849373	1843024	9606.ENSP00000311028	9606.ENSP00000225430	0	0	0	0	0.975	0.872	0.9	0.608	0.999
RPL24	RPS3A	1858158	1853009	9606.ENSP00000377640	9606.ENSP00000346050	0	0	0	0	0.965	0.942	0.9	0.243	0.999
RPL23A	UBA52	1859401	1859324	9606.ENSP00000389103	9606.ENSP00000388107	0	0	0	0	0.914	0.96	0.9	0.161	0.999
EIF3A	EIF3G	1854958	1844198	9606.ENSP00000358140	9606.ENSP00000253108	0	0	0	0	0.257	0.999	0.9	0.803	0.999
RPL18	RPL19	1862361	1843024	9606.ENSP00000447001	9606.ENSP00000225430	0	0	0	0	0.972	0.999	0.9	0.636	0.999
RPL11	RPL22	1856140	1853014	9606.ENSP00000363676	9606.ENSP00000346088	0	0	0	0	0.736	0.998	0.9	0.762	0.999
RPS6	RPL3	1857216	1852999	9606.ENSP00000369757	9606.ENSP00000346001	0	0	0	0	0.975	0.924	0.9	0.482	0.999
RPL23A	RPL37	1859401	1846368	9606.ENSP00000389103	9606.ENSP00000274242	0	0	0	0	0.667	0.988	0.9	0.269	0.999
RPS13	RPS14	1862013	1849373	9606.ENSP00000435777	9606.ENSP00000311028	0	0	0.286	0	0.975	0.999	0.9	0.619	0.999
RPL32	RPL26	1858438	1847444	9606.ENSP00000380156	9606.ENSP00000293842	0.462	0	0	0	0.962	0.981	0.9	0.559	0.999
RPL9	RPL27	1853003	1844249	9606.ENSP00000346022	9606.ENSP00000253788	0.112	0	0	0	0.938	0.999	0.9	0.662	0.999
RPS19	RPS6	1864285	1857216	9606.ENSP00000470004	9606.ENSP00000369757	0	0	0	0	0.956	0.998	0.9	0.609	0.999
RPL17	RPL14	1863674	1852902	9606.ENSP00000462023	9606.ENSP00000345156	0.069	0	0	0	0.939	0.982	0.9	0.492	0.999
RPL10L	RPL18A	1847944	1842894	9606.ENSP00000298283	9606.ENSP00000222247	0	0	0	0	0.975	0.996	0	0.287	0.999
RPL17	RPL11	1863674	1856140	9606.ENSP00000462023	9606.ENSP00000363676	0.462	0	0	0	0.973	0.98	0.9	0.636	0.999
RPS7	RPS27A	1852173	1846244	9606.ENSP00000339095	9606.ENSP00000272317	0	0	0	0	0.933	0.993	0.9	0.137	0.999
RPL10A	RPLP1	1856010	1853006	9606.ENSP00000363018	9606.ENSP00000346037	0.462	0	0	0	0.862	0.931	0.9	0.335	0.999
RPL24	RPL6	1858158	1842405	9606.ENSP00000377640	9606.ENSP00000202773	0	0	0	0	0.947	0.999	0.9	0.492	0.999
RPL4	RPL15	1849420	1849166	9606.ENSP00000311430	9606.ENSP00000309334	0	0	0	0	0.971	0.999	0.9	0.756	0.999
RPL13A	RPL35	1857955	1844699	9606.ENSP00000375730	9606.ENSP00000259469	0.104	0	0	0	0.975	0.994	0.9	0.493	0.999
RPS15	RPS11	1863987	1846167	9606.ENSP00000467676	9606.ENSP00000270625	0.462	0	0	0	0.975	0.994	0.9	0.636	0.999
UBA52	RPL19	1859324	1843024	9606.ENSP00000388107	9606.ENSP00000225430	0	0	0	0	0.966	0.96	0.9	0.407	0.999
RPSA	RPS4Y1	1853012	1844020	9606.ENSP00000346067	9606.ENSP00000250784	0	0	0	0	0.975	0.667	0.9	0	0.999
RPL38	RPL37	1849232	1846368	9606.ENSP00000309830	9606.ENSP00000274242	0	0	0	0	0.788	0.989	0.9	0.564	0.999
RPL5	RPL9	1855221	1853003	9606.ENSP00000359345	9606.ENSP00000346022	0.462	0	0	0	0.975	0.998	0.9	0.699	0.999
RPS3A	RPS14	1853009	1849373	9606.ENSP00000346050	9606.ENSP00000311028	0	0	0	0	0.975	0.999	0.9	0.425	0.999
RPL27	RPL18A	1844249	1842894	9606.ENSP00000253788	9606.ENSP00000222247	0	0	0	0	0.975	0.991	0.9	0.286	0.999
RPL3	RPS16	1852999	1844060	9606.ENSP00000346001	9606.ENSP00000251453	0.167	0	0	0	0.964	0.928	0.9	0.627	0.999
RPL18	RPL36	1862361	1844136	9606.ENSP00000447001	9606.ENSP00000252543	0	0	0	0	0.939	0.999	0.9	0.507	0.999
RPS9	RPS11	1848467	1846167	9606.ENSP00000302896	9606.ENSP00000270625	0.462	0	0.275	0	0.939	0.992	0	0.705	0.999
RPS12	RPL19	1843234	1843024	9606.ENSP00000230050	9606.ENSP00000225430	0	0	0	0	0.938	0.946	0.9	0.596	0.999
RPL13	RPL26L1	1849017	1845691	9606.ENSP00000307889	9606.ENSP00000265100	0	0	0	0	0.974	0.796	0.9	0.08	0.999
RPS15A	RPL15	1850066	1849166	9606.ENSP00000318646	9606.ENSP00000309334	0	0	0	0	0.975	0.918	0.9	0.248	0.999
RPLP1	RPLP0	1853006	1852166	9606.ENSP00000346037	9606.ENSP00000339027	0.462	0	0	0	0.948	0.998	0.9	0.682	0.999
RPL34	RPL37	1858216	1846368	9606.ENSP00000378160	9606.ENSP00000274242	0	0	0	0	0.659	0.994	0.9	0.611	0.999
RPL17	RPS23	1863674	1847772	9606.ENSP00000462023	9606.ENSP00000296674	0.462	0	0	0	0.954	0.927	0.9	0.557	0.999
RPL23	RPL6	1858184	1842405	9606.ENSP00000377865	9606.ENSP00000202773	0.088	0	0	0	0.919	0.998	0.9	0.502	0.999
RPS13	RPS9	1862013	1848467	9606.ENSP00000435777	9606.ENSP00000302896	0	0	0.313	0	0.966	0.994	0	0.586	0.999
RPS23	RPL29	1847772	1847471	9606.ENSP00000296674	9606.ENSP00000294189	0	0	0	0	0.975	0.98	0.9	0.243	0.999
RPSA	EEF2	1853012	1849021	9606.ENSP00000346067	9606.ENSP00000307940	0.068	0	0	0	0.873	0.956	0.9	0.478	0.999
RPS3A	RPS7	1853009	1852173	9606.ENSP00000346050	9606.ENSP00000339095	0	0	0	0	0.975	0.997	0.9	0.364	0.999
RPL9	RPL37	1853003	1846368	9606.ENSP00000346022	9606.ENSP00000274242	0	0	0	0	0.78	0.989	0.9	0.39	0.999
RPS3	RPLP2	1861952	1850446	9606.ENSP00000433821	9606.ENSP00000322419	0	0	0	0	0.975	0.894	0.9	0.616	0.999
RPS24	RPL13A	1861076	1857955	9606.ENSP00000414321	9606.ENSP00000375730	0	0	0	0	0.975	0.662	0.9	0.193	0.999
RPS20	RPL35	1861789	1844699	9606.ENSP00000429374	9606.ENSP00000259469	0.462	0	0	0	0.94	0.898	0.9	0.45	0.999
RPS4Y1	RPS5	1844020	1842374	9606.ENSP00000250784	9606.ENSP00000196551	0	0	0	0	0.975	0.74	0.9	0.213	0.999
RPS3A	RPS21	1853009	1852991	9606.ENSP00000346050	9606.ENSP00000345957	0	0	0	0	0.962	0.999	0.9	0.269	0.999
RPS19	RPL26	1864285	1847444	9606.ENSP00000470004	9606.ENSP00000293842	0	0	0	0	0.975	0.36	0.9	0.66	0.999
RPL23	RPS26	1858184	1853363	9606.ENSP00000377865	9606.ENSP00000348849	0	0	0	0	0.936	0.9	0.9	0.309	0.999
RPL23A	RPL21	1859401	1853004	9606.ENSP00000389103	9606.ENSP00000346027	0	0	0	0	0.738	0.999	0.9	0.375	0.999
ENSG00000215472	RPL38	1859428	1849232	9606.ENSP00000389465	9606.ENSP00000309830	0	0	0	0	0.947	0.988	0	0	0.999
RPL37A	RPL36	1861343	1844136	9606.ENSP00000418082	9606.ENSP00000252543	0	0	0	0	0.966	0.988	0.9	0.242	0.999
RPS3A	RPL21	1853009	1853004	9606.ENSP00000346050	9606.ENSP00000346027	0.077	0	0	0	0.958	0.93	0.9	0.376	0.999
RPL31	RPS23	1859193	1847772	9606.ENSP00000386717	9606.ENSP00000296674	0	0	0	0	0.95	0.899	0.9	0.674	0.999
RPS3	RPS10	1861952	1853151	9606.ENSP00000433821	9606.ENSP00000347271	0	0	0	0	0.874	0.998	0.9	0.618	0.999
RPS20	RPL19	1861789	1843024	9606.ENSP00000429374	9606.ENSP00000225430	0	0	0	0	0.912	0.867	0.9	0.626	0.999
RPS4X	RPS21	1855955	1852991	9606.ENSP00000362744	9606.ENSP00000345957	0	0	0	0	0.907	0.999	0.9	0.212	0.999
RPL23	RPL36	1858184	1844136	9606.ENSP00000377865	9606.ENSP00000252543	0	0	0	0	0.975	0.991	0.9	0.395	0.999
RPL18	RPL15	1862361	1849166	9606.ENSP00000447001	9606.ENSP00000309334	0	0	0	0	0.975	0.999	0.9	0.683	0.999
RPLP1	RPS5	1853006	1842374	9606.ENSP00000346037	9606.ENSP00000196551	0	0	0	0	0.874	0.929	0.9	0.166	0.999
RPS28	RPS4X	1864786	1855955	9606.ENSP00000472469	9606.ENSP00000362744	0	0	0	0	0.87	0.996	0.9	0.376	0.999
RPS19	RPL24	1864285	1858158	9606.ENSP00000470004	9606.ENSP00000377640	0	0	0	0	0.967	0.909	0.9	0.659	0.999
RPL24	RPL13	1858158	1849017	9606.ENSP00000377640	9606.ENSP00000307889	0	0	0	0	0.974	0.999	0.9	0.619	0.999
FAU	RPL15	1861888	1849166	9606.ENSP00000431822	9606.ENSP00000309334	0	0	0	0	0.975	0.86	0.9	0.148	0.999
RPL9	RPL19	1853003	1843024	9606.ENSP00000346022	9606.ENSP00000225430	0.462	0	0	0	0.959	0.998	0.9	0.737	0.999
RPL39	RPL19	1854349	1843024	9606.ENSP00000355315	9606.ENSP00000225430	0	0	0	0	0.951	0.987	0.9	0.426	0.999
RPS19	RPL35A	1864285	1859718	9606.ENSP00000470004	9606.ENSP00000393393	0	0	0	0	0.975	0	0.9	0.717	0.999
RPSA	RPL13	1853012	1849017	9606.ENSP00000346067	9606.ENSP00000307889	0	0	0	0	0.975	0.899	0.9	0.238	0.999
RPL19	RPL6	1843024	1842405	9606.ENSP00000225430	9606.ENSP00000202773	0.122	0	0	0	0.954	0.998	0.9	0.424	0.999
RPL3	RPL38	1852999	1849232	9606.ENSP00000346001	9606.ENSP00000309830	0	0	0	0	0.871	0.998	0.9	0.305	0.999
RPS27	RPS21	1854822	1852991	9606.ENSP00000357555	9606.ENSP00000345957	0	0	0	0	0.975	0.981	0.9	0.44	0.999
RPLP2	RPL8	1850446	1845175	9606.ENSP00000322419	9606.ENSP00000262584	0	0	0	0	0.955	0.937	0.9	0.196	0.999
RPL23A	RPS23	1859401	1847772	9606.ENSP00000389103	9606.ENSP00000296674	0.462	0	0	0	0.889	0.967	0.9	0.478	0.999
RPS13	RPSA	1862013	1853012	9606.ENSP00000435777	9606.ENSP00000346067	0.075	0	0	0	0.975	0.997	0.9	0.447	0.999
UBA52	RPL32	1859324	1858438	9606.ENSP00000388107	9606.ENSP00000380156	0	0	0	0	0.975	0.96	0.9	0.571	0.999
RPL12	RPL8	1854209	1845175	9606.ENSP00000354739	9606.ENSP00000262584	0.283	0	0	0	0.879	0.998	0.9	0.589	0.999
RPS2	RPS4Y1	1852518	1844020	9606.ENSP00000341885	9606.ENSP00000250784	0.462	0	0	0	0.971	0.738	0.9	0.071	0.999
RPS19	RPL9	1864285	1853003	9606.ENSP00000470004	9606.ENSP00000346022	0	0	0	0	0.975	0.839	0.9	0.624	0.999
RPLP1	RPL21	1853006	1853004	9606.ENSP00000346037	9606.ENSP00000346027	0	0	0	0	0.939	0.931	0.9	0.286	0.999
RPS13	RPL4	1862013	1849420	9606.ENSP00000435777	9606.ENSP00000311430	0	0	0	0	0.975	0.876	0.9	0.811	0.999
RPL37	RPL6	1846368	1842405	9606.ENSP00000274242	9606.ENSP00000202773	0	0	0	0	0.779	0.994	0.9	0.394	0.999
RPS3	RPS27L	1861952	1851302	9606.ENSP00000433821	9606.ENSP00000331019	0	0	0	0	0.975	0.98	0	0.505	0.999
RPL23	RPL26	1858184	1847444	9606.ENSP00000377865	9606.ENSP00000293842	0.462	0	0.219	0	0.975	0.982	0.9	0.662	0.999
RPS4X	RPL14	1855955	1852902	9606.ENSP00000362744	9606.ENSP00000345156	0.086	0	0	0	0.948	0.922	0.9	0.414	0.999
RPS8	RPS27L	1858412	1851302	9606.ENSP00000379888	9606.ENSP00000331019	0	0	0	0	0.975	0.989	0	0.392	0.999
RPL10A	RPL10L	1856010	1847944	9606.ENSP00000363018	9606.ENSP00000298283	0.211	0	0	0	0.876	0.997	0	0.447	0.999
RPL24	RPL27	1858158	1844249	9606.ENSP00000377640	9606.ENSP00000253788	0	0	0	0	0.975	0.993	0.9	0.503	0.999
RPS3	RPS23	1861952	1847772	9606.ENSP00000433821	9606.ENSP00000296674	0.462	0	0	0	0.975	0.999	0.9	0.636	0.999
RPL24	RPL14	1858158	1852902	9606.ENSP00000377640	9606.ENSP00000345156	0	0	0	0	0.939	0.998	0.9	0.595	0.999
RPL37A	RPS8	1861343	1858412	9606.ENSP00000418082	9606.ENSP00000379888	0	0	0	0	0.936	0.9	0.9	0.557	0.999
RPL31	RPL21	1859193	1853004	9606.ENSP00000386717	9606.ENSP00000346027	0.112	0	0	0	0.961	0.999	0.9	0.644	0.999
RPS4X	RPS5	1855955	1842374	9606.ENSP00000362744	9606.ENSP00000196551	0	0	0	0	0.975	0.999	0.9	0.272	0.999
UBA52	RPL26L1	1859324	1845691	9606.ENSP00000388107	9606.ENSP00000265100	0	0	0	0	0.895	0.881	0.9	0.45	0.999
RPL7	RPS15A	1852251	1850066	9606.ENSP00000339795	9606.ENSP00000318646	0.462	0	0	0	0.971	0.933	0.9	0.601	0.999
RPS3A	RPL14	1853009	1852902	9606.ENSP00000346050	9606.ENSP00000345156	0	0	0	0	0.962	0.935	0.9	0.316	0.999
RPS2	RPS9	1852518	1848467	9606.ENSP00000341885	9606.ENSP00000302896	0.462	0	0	0	0.965	0.994	0	0.613	0.999
RPS19	RPS4Y1	1864285	1844020	9606.ENSP00000470004	9606.ENSP00000250784	0	0	0	0	0.959	0.717	0.9	0.259	0.999
RPL5	RPL4	1855221	1849420	9606.ENSP00000359345	9606.ENSP00000311430	0.462	0	0	0	0.975	0.998	0.9	0.855	0.999
RPLP2	RPL19	1850446	1843024	9606.ENSP00000322419	9606.ENSP00000225430	0	0	0	0	0.975	0.935	0.9	0.337	0.999
RPL15	RPS5	1849166	1842374	9606.ENSP00000309334	9606.ENSP00000196551	0	0	0	0	0.975	0.956	0.9	0.538	0.999
RPS2	RPS15A	1852518	1850066	9606.ENSP00000341885	9606.ENSP00000318646	0.462	0	0	0	0.971	0.999	0.9	0.558	0.999
RPS15	RPL32	1863987	1858438	9606.ENSP00000467676	9606.ENSP00000380156	0.462	0	0	0	0.975	0.872	0.9	0.531	0.999
RPL32	RPL8	1858438	1845175	9606.ENSP00000380156	9606.ENSP00000262584	0.462	0	0	0	0.962	0.999	0.9	0.511	0.999
RPL5	RPL3	1855221	1852999	9606.ENSP00000359345	9606.ENSP00000346001	0.462	0	0	0	0.975	0.994	0.9	0.812	0.999
RPL23	RPS21	1858184	1852991	9606.ENSP00000377865	9606.ENSP00000345957	0	0	0	0	0.975	0.893	0.9	0.266	0.999
RPL24	RPL11	1858158	1856140	9606.ENSP00000377640	9606.ENSP00000363676	0	0	0	0	0.883	0.999	0.9	0.789	0.999
RPL5	RPS4Y1	1855221	1844020	9606.ENSP00000359345	9606.ENSP00000250784	0.462	0	0	0	0.975	0.359	0.9	0.146	0.999
RPS13	RPS29	1862013	1858354	9606.ENSP00000435777	9606.ENSP00000379339	0	0	0	0	0.94	0.997	0.9	0.544	0.999
RPS15	RPL11	1863987	1856140	9606.ENSP00000467676	9606.ENSP00000363676	0.462	0	0	0	0.975	0.619	0.9	0.659	0.999
RPL37A	RPL9	1861343	1853003	9606.ENSP00000418082	9606.ENSP00000346022	0	0	0	0	0.893	0.999	0.9	0.593	0.999
RPS15A	RPS4Y1	1850066	1844020	9606.ENSP00000318646	9606.ENSP00000250784	0.462	0	0	0	0.946	0.725	0.9	0.226	0.999
RPL32	RPS5	1858438	1842374	9606.ENSP00000380156	9606.ENSP00000196551	0	0	0	0	0.975	0.817	0.9	0.386	0.999
RPL7	RPLP0	1852251	1852166	9606.ENSP00000339795	9606.ENSP00000339027	0.065	0	0	0	0.969	0.989	0.9	0.598	0.999
RPL30	RPL18A	1847048	1842894	9606.ENSP00000287038	9606.ENSP00000222247	0	0	0	0	0.975	0.999	0.9	0.422	0.999
RPL32	RPLP0	1858438	1852166	9606.ENSP00000380156	9606.ENSP00000339027	0	0	0	0	0.873	0.995	0.9	0.298	0.999
RPL39	RPLP2	1854349	1850446	9606.ENSP00000355315	9606.ENSP00000322419	0.076	0	0	0	0.975	0.939	0.9	0	0.999
RPS3	RPL35	1861952	1844699	9606.ENSP00000433821	9606.ENSP00000259469	0.462	0	0	0	0.975	0	0.9	0.556	0.999
RPL13	RPL6	1849017	1842405	9606.ENSP00000307889	9606.ENSP00000202773	0	0	0	0	0.975	0.999	0.9	0.533	0.999
RPL28	RPL13	1860280	1849017	9606.ENSP00000401450	9606.ENSP00000307889	0	0	0	0	0.975	0.965	0.9	0.418	0.999
RPL36A	RPL21	1860470	1853004	9606.ENSP00000404375	9606.ENSP00000346027	0	0	0	0	0.96	0.982	0	0.378	0.999
RPS10	RPS9	1853151	1848467	9606.ENSP00000347271	9606.ENSP00000302896	0	0	0	0	0.814	0.984	0	0.883	0.999
RPL32	RPL26L1	1858438	1845691	9606.ENSP00000380156	9606.ENSP00000265100	0.462	0	0	0	0.962	0.818	0.9	0.37	0.999
RPL17	RPS12	1863674	1843234	9606.ENSP00000462023	9606.ENSP00000230050	0	0	0	0	0.875	0.935	0.9	0.635	0.999
RPL17	RPL27	1863674	1844249	9606.ENSP00000462023	9606.ENSP00000253788	0.069	0	0	0	0.967	0.827	0.9	0.479	0.999
RPL17	RPL35	1863674	1844699	9606.ENSP00000462023	9606.ENSP00000259469	0.462	0	0	0	0.975	0.894	0.9	0.522	0.999
RPS3A	RPLP2	1853009	1850446	9606.ENSP00000346050	9606.ENSP00000322419	0	0	0	0	0.94	0.934	0.9	0.433	0.999
RPL34	RPL18A	1858216	1842894	9606.ENSP00000378160	9606.ENSP00000222247	0	0	0	0	0.94	0.994	0.9	0.236	0.999
RPS28	RPS15A	1864786	1850066	9606.ENSP00000472469	9606.ENSP00000318646	0	0	0	0	0.975	0.996	0.9	0.558	0.999
RPL37A	RPS16	1861343	1844060	9606.ENSP00000418082	9606.ENSP00000251453	0	0	0	0	0.961	0.731	0.9	0.243	0.999
RPL28	RPL12	1860280	1854209	9606.ENSP00000401450	9606.ENSP00000354739	0	0	0	0	0.864	0.954	0.9	0.357	0.999
RPL17	RPS16	1863674	1844060	9606.ENSP00000462023	9606.ENSP00000251453	0.187	0	0	0	0.967	0.927	0.9	0.557	0.999
RPS29	RPS26	1858354	1853363	9606.ENSP00000379339	9606.ENSP00000348849	0	0	0	0	0.897	0.986	0.9	0.738	0.999
RPS3A	RPL35	1853009	1844699	9606.ENSP00000346050	9606.ENSP00000259469	0	0	0	0	0.955	0.934	0.9	0.241	0.999
RPL23A	RPS16	1859401	1844060	9606.ENSP00000389103	9606.ENSP00000251453	0.167	0	0	0	0.861	0.936	0.9	0.507	0.999
RPS8	RPL6	1858412	1842405	9606.ENSP00000379888	9606.ENSP00000202773	0	0	0	0	0.966	0.9	0.9	0.779	0.999
FAU	RPL19	1861888	1843024	9606.ENSP00000431822	9606.ENSP00000225430	0	0	0	0	0.975	0.869	0.9	0.211	0.999
RPS15	RPL31	1863987	1859193	9606.ENSP00000467676	9606.ENSP00000386717	0	0	0	0	0.965	0.601	0.9	0.417	0.999
RPL23	RPS2	1858184	1852518	9606.ENSP00000377865	9606.ENSP00000341885	0.462	0	0.209	0	0.975	0.9	0.9	0.538	0.999
RPL23A	RPLP0	1859401	1852166	9606.ENSP00000389103	9606.ENSP00000339027	0.283	0	0	0	0.87	0.999	0.9	0.415	0.999
RPL36	RPL19	1844136	1843024	9606.ENSP00000252543	9606.ENSP00000225430	0	0	0	0	0.942	0.998	0.9	0.421	0.999
RPS13	RPL29	1862013	1847471	9606.ENSP00000435777	9606.ENSP00000294189	0	0	0	0	0.975	0	0.9	0.655	0.999
RPS29	RPL5	1858354	1855221	9606.ENSP00000379339	9606.ENSP00000359345	0.462	0	0	0	0.975	0	0.9	0.832	0.999
RPL37A	RPL32	1861343	1858438	9606.ENSP00000418082	9606.ENSP00000380156	0	0	0	0	0.932	0.994	0.9	0.56	0.999
RPL37A	RPS3A	1861343	1853009	9606.ENSP00000418082	9606.ENSP00000346050	0	0	0	0	0.939	0.872	0.9	0.402	0.999
RPL15	RPS12	1849166	1843234	9606.ENSP00000309334	9606.ENSP00000230050	0	0	0	0	0.975	0.952	0.9	0.621	0.999
RPS16	RPL19	1844060	1843024	9606.ENSP00000251453	9606.ENSP00000225430	0	0	0	0	0.975	0.917	0.9	0.536	0.999
RPS10	RPS2	1853151	1852518	9606.ENSP00000347271	9606.ENSP00000341885	0	0	0	0	0.893	0.997	0.9	0.531	0.999
FAU	RPL23	1861888	1858184	9606.ENSP00000431822	9606.ENSP00000377865	0	0	0	0	0.975	0.819	0.9	0.166	0.999
RPS25	RPS9	1861989	1848467	9606.ENSP00000435096	9606.ENSP00000302896	0	0	0	0	0.949	0.985	0	0.157	0.999
RPL14	RPLP0	1852902	1852166	9606.ENSP00000345156	9606.ENSP00000339027	0	0	0	0	0.887	0.991	0.9	0.282	0.999
RPL13	RPL35	1849017	1844699	9606.ENSP00000307889	9606.ENSP00000259469	0	0	0	0	0.95	0.993	0.9	0.661	0.999
RPL34	RPL26	1858216	1847444	9606.ENSP00000378160	9606.ENSP00000293842	0.22	0	0	0	0.965	0.973	0.9	0.428	0.999
RPL7A	RPL15	1855599	1849166	9606.ENSP00000361076	9606.ENSP00000309334	0	0	0	0	0.952	0.981	0	0.557	0.999
RPS29	RPL27	1858354	1844249	9606.ENSP00000379339	9606.ENSP00000253788	0.09	0	0	0	0.907	0.919	0.9	0.621	0.999
RPL23	RPL9	1858184	1853003	9606.ENSP00000377865	9606.ENSP00000346022	0.462	0	0	0	0.975	0.999	0.9	0.621	0.999
RPS20	RPS7	1861789	1852173	9606.ENSP00000429374	9606.ENSP00000339095	0	0	0	0	0.965	0.997	0.9	0.547	0.999
UBA52	RPL8	1859324	1845175	9606.ENSP00000388107	9606.ENSP00000262584	0	0	0	0	0.736	0.957	0.9	0.56	0.999
RPLP2	RPL30	1850446	1847048	9606.ENSP00000322419	9606.ENSP00000287038	0	0	0	0	0.975	0.957	0.9	0.283	0.999
RPS4X	RPS23	1855955	1847772	9606.ENSP00000362744	9606.ENSP00000296674	0	0	0	0	0.953	0.998	0.9	0.209	0.999
RPS20	RPS14	1861789	1849373	9606.ENSP00000429374	9606.ENSP00000311028	0.462	0	0	0	0.957	0.997	0.9	0.639	0.999
RPS19	RPS14	1864285	1849373	9606.ENSP00000470004	9606.ENSP00000311028	0	0	0	0	0.975	0.999	0.9	0.805	0.999
RPL29	RPL37	1847471	1846368	9606.ENSP00000294189	9606.ENSP00000274242	0	0	0	0	0.975	0.989	0.9	0.398	0.999
RPL28	RPL26	1860280	1847444	9606.ENSP00000401450	9606.ENSP00000293842	0	0	0	0	0.97	0.961	0.9	0.567	0.999
RPS27	RPS16	1854822	1844060	9606.ENSP00000357555	9606.ENSP00000251453	0	0	0	0	0.975	0.99	0.9	0.391	0.999
RPS3	RPL26L1	1861952	1845691	9606.ENSP00000433821	9606.ENSP00000265100	0.462	0	0	0	0.973	0.493	0.9	0.518	0.999
RPL23	RPL30	1858184	1847048	9606.ENSP00000377865	9606.ENSP00000287038	0	0	0	0	0.975	0.999	0.9	0.444	0.999
RPL23A	RPS5	1859401	1842374	9606.ENSP00000389103	9606.ENSP00000196551	0.462	0	0	0	0.921	0.958	0.9	0.397	0.999
RPL11	RPL38	1856140	1849232	9606.ENSP00000363676	9606.ENSP00000309830	0	0	0	0	0.975	0.998	0.9	0.265	0.999
RPS8	RPSA	1858412	1853012	9606.ENSP00000379888	9606.ENSP00000346067	0	0	0	0	0.975	0.998	0.9	0.547	0.999
RPL10A	RPL36	1856010	1844136	9606.ENSP00000363018	9606.ENSP00000252543	0	0	0	0	0.736	0.987	0.9	0.584	0.999
RPS7	RPS15A	1852173	1850066	9606.ENSP00000339095	9606.ENSP00000318646	0	0	0	0	0.915	0.999	0.9	0.567	0.999
RPL28	RPS29	1860280	1858354	9606.ENSP00000401450	9606.ENSP00000379339	0	0	0	0	0.95	0.516	0.9	0.863	0.999
RPL7	RPL13	1852251	1849017	9606.ENSP00000339795	9606.ENSP00000307889	0	0	0	0	0.967	0.998	0.9	0.455	0.999
RPL4	EEF2	1849420	1849021	9606.ENSP00000311430	9606.ENSP00000307940	0.462	0	0	0	0.939	0.773	0.9	0.547	0.999
RPS6	RPL10A	1857216	1856010	9606.ENSP00000369757	9606.ENSP00000363018	0	0	0	0	0.921	0.934	0.9	0.317	0.999
RPS15	RPL26L1	1863987	1845691	9606.ENSP00000467676	9606.ENSP00000265100	0.462	0	0	0	0.972	0.472	0.9	0.494	0.999
RPL23A	RPL36	1859401	1844136	9606.ENSP00000389103	9606.ENSP00000252543	0	0	0	0	0.877	0.999	0.9	0.493	0.999
RPS4X	RPL21	1855955	1853004	9606.ENSP00000362744	9606.ENSP00000346027	0	0	0	0	0.958	0.862	0.9	0.283	0.999
ENSG00000215472	RPL13	1859428	1849017	9606.ENSP00000389465	9606.ENSP00000307889	0	0	0	0	0.969	0.988	0	0	0.999
RPL23A	RPL13	1859401	1849017	9606.ENSP00000389103	9606.ENSP00000307889	0	0	0	0	0.892	0.999	0.9	0.432	0.999
RPL27A	RPLP0	1853001	1852166	9606.ENSP00000346015	9606.ENSP00000339027	0.144	0	0	0	0.939	0.991	0.9	0.415	0.999
RPS24	RPL18A	1861076	1842894	9606.ENSP00000414321	9606.ENSP00000222247	0	0	0	0	0.888	0.962	0.9	0.329	0.999
RPS19	RPS8	1864285	1858412	9606.ENSP00000470004	9606.ENSP00000379888	0	0	0	0	0.95	0.999	0.9	0.701	0.999
RPL10A	RPS4X	1856010	1855955	9606.ENSP00000363018	9606.ENSP00000362744	0	0	0	0	0.958	0.931	0.9	0.238	0.999
RPS7	RPS5	1852173	1842374	9606.ENSP00000339095	9606.ENSP00000196551	0	0	0	0	0.975	0.999	0.9	0.59	0.999
ENSG00000215472	RPL19	1859428	1843024	9606.ENSP00000389465	9606.ENSP00000225430	0.462	0	0	0	0.962	0.988	0	0.34	0.999
RPL5	RPS12	1855221	1843234	9606.ENSP00000359345	9606.ENSP00000230050	0	0	0	0	0.975	0.93	0.9	0.636	0.999
RPL35A	RPL13A	1859718	1857955	9606.ENSP00000393393	9606.ENSP00000375730	0	0	0	0	0.931	0.993	0.9	0.306	0.999
RPL10A	RPL21	1856010	1853004	9606.ENSP00000363018	9606.ENSP00000346027	0	0	0	0	0.847	0.998	0.9	0.439	0.999
RPS7	RPL18A	1852173	1842894	9606.ENSP00000339095	9606.ENSP00000222247	0	0	0	0	0.975	0.916	0.9	0.284	0.999
RPL24	RPL3	1858158	1852999	9606.ENSP00000377640	9606.ENSP00000346001	0	0	0	0	0.939	0.981	0.9	0.777	0.999
RPL12	RPL27	1854209	1844249	9606.ENSP00000354739	9606.ENSP00000253788	0	0	0	0	0.872	0.998	0.9	0.391	0.999
RPL23A	RPS3A	1859401	1853009	9606.ENSP00000389103	9606.ENSP00000346050	0	0	0	0	0.861	0.946	0.9	0.389	0.999
RPS25	RPS20	1861989	1861789	9606.ENSP00000435096	9606.ENSP00000429374	0	0	0	0	0.951	0.988	0	0.435	0.999
RPL34	RPL29	1858216	1847471	9606.ENSP00000378160	9606.ENSP00000294189	0	0	0	0	0.94	0.989	0.9	0.486	0.999
RPS8	RPS29	1858412	1858354	9606.ENSP00000379888	9606.ENSP00000379339	0	0	0	0	0.893	0.999	0.9	0.633	0.999
RPS8	RPL24	1858412	1858158	9606.ENSP00000379888	9606.ENSP00000377640	0	0	0	0	0.966	0.908	0.9	0.636	0.999
RPSA	RPL3	1853012	1852999	9606.ENSP00000346067	9606.ENSP00000346001	0.074	0	0	0	0.975	0.794	0.9	0.485	0.999
RPS3	RPL6	1861952	1842405	9606.ENSP00000433821	9606.ENSP00000202773	0.069	0	0	0	0.974	0.855	0.9	0.634	0.999
RPL37A	RPS27A	1861343	1846244	9606.ENSP00000418082	9606.ENSP00000272317	0	0	0	0	0.903	0.925	0.9	0.181	0.999
RPL11	RPS7	1856140	1852173	9606.ENSP00000363676	9606.ENSP00000339095	0	0	0	0	0.795	0.914	0.9	0.644	0.999
RPL18	RPS15A	1862361	1850066	9606.ENSP00000447001	9606.ENSP00000318646	0	0	0	0	0.957	0.877	0.9	0.251	0.999
RPL18	RPL34	1862361	1858216	9606.ENSP00000447001	9606.ENSP00000378160	0	0	0	0	0.956	0.989	0.9	0.575	0.999
RPL37A	ENSG00000215472	1861343	1859428	9606.ENSP00000418082	9606.ENSP00000389465	0	0	0	0	0.96	0.986	0	0.34	0.999
FAU	RPS27	1861888	1854822	9606.ENSP00000431822	9606.ENSP00000357555	0	0	0	0	0.975	0.997	0.9	0.291	0.999
RPL22	RPL7	1853014	1852251	9606.ENSP00000346088	9606.ENSP00000339795	0	0	0	0	0.491	0.996	0.9	0.67	0.999
RPL35A	RPL5	1859718	1855221	9606.ENSP00000393393	9606.ENSP00000359345	0	0	0	0	0.975	0.992	0.9	0.77	0.999
RPL23	RPL37	1858184	1846368	9606.ENSP00000377865	9606.ENSP00000274242	0	0	0	0	0.709	0.988	0.9	0.419	0.999
RPL32	RPS23	1858438	1847772	9606.ENSP00000380156	9606.ENSP00000296674	0	0	0	0	0.972	0.985	0.9	0.579	0.999
RPS6	RPS15A	1857216	1850066	9606.ENSP00000369757	9606.ENSP00000318646	0	0	0	0	0.975	0.999	0.9	0.371	0.999
RPL37	RPL27	1846368	1844249	9606.ENSP00000274242	9606.ENSP00000253788	0	0	0	0	0.736	0.998	0.9	0.45	0.999
RPLP1	RPS15A	1853006	1850066	9606.ENSP00000346037	9606.ENSP00000318646	0	0	0	0	0.872	0.922	0.9	0.462	0.999
RPS10	RPS3A	1853151	1853009	9606.ENSP00000347271	9606.ENSP00000346050	0	0	0	0	0.886	0.998	0.9	0.431	0.999
RPS8	RPS27	1858412	1854822	9606.ENSP00000379888	9606.ENSP00000357555	0	0	0	0	0.975	0.988	0.9	0.507	0.999
RPS4X	EEF2	1855955	1849021	9606.ENSP00000362744	9606.ENSP00000307940	0	0	0	0	0.849	0.981	0.9	0.138	0.999
RPL23A	RPL10L	1859401	1847944	9606.ENSP00000389103	9606.ENSP00000298283	0.462	0	0	0	0.957	0.997	0	0.461	0.999
RPL28	RPS10	1860280	1853151	9606.ENSP00000401450	9606.ENSP00000347271	0	0	0	0	0.936	0.529	0.9	0.815	0.999
RPL27A	RPL14	1853001	1852902	9606.ENSP00000346015	9606.ENSP00000345156	0.206	0	0	0	0.951	0.999	0.9	0.264	0.999
RPS13	RPS16	1862013	1844060	9606.ENSP00000435777	9606.ENSP00000251453	0	0	0.269	0	0.975	0.999	0.9	0.702	0.999
RPL7	RPL19	1852251	1843024	9606.ENSP00000339795	9606.ENSP00000225430	0.462	0	0	0	0.957	0.998	0.9	0.58	0.999
RPS14	RPS12	1849373	1843234	9606.ENSP00000311028	9606.ENSP00000230050	0.09	0	0	0	0.975	0.992	0.9	0.472	0.999
RPS19	RPS27A	1864285	1846244	9606.ENSP00000470004	9606.ENSP00000272317	0	0	0	0	0.872	0.999	0.9	0.198	0.999
RPL23	RPL18A	1858184	1842894	9606.ENSP00000377865	9606.ENSP00000222247	0	0	0	0	0.975	0.998	0.9	0.393	0.999
RPL3L	RPL6	1846030	1842405	9606.ENSP00000268661	9606.ENSP00000202773	0	0	0	0	0.94	0.935	0.9	0.139	0.999
RPS15	RPL36	1863987	1844136	9606.ENSP00000467676	9606.ENSP00000252543	0	0	0	0	0.975	0.825	0.9	0.704	0.999
RPS24	RPL4	1861076	1849420	9606.ENSP00000414321	9606.ENSP00000311430	0	0	0	0	0.975	0.929	0.9	0.282	0.999
RPS23	RPL8	1847772	1845175	9606.ENSP00000296674	9606.ENSP00000262584	0.462	0	0	0	0.944	0.869	0.9	0.639	0.999
RPL23	RPL10A	1858184	1856010	9606.ENSP00000377865	9606.ENSP00000363018	0.168	0	0	0	0.872	0.998	0.9	0.515	0.999
RPL18	RPSA	1862361	1853012	9606.ENSP00000447001	9606.ENSP00000346067	0.462	0	0	0	0.975	0.634	0.9	0.432	0.999
RPL12	RPL37	1854209	1846368	9606.ENSP00000354739	9606.ENSP00000274242	0	0	0	0	0.615	0.987	0.9	0.309	0.999
RPS8	RPS2	1858412	1852518	9606.ENSP00000379888	9606.ENSP00000341885	0	0	0	0	0.97	0.999	0.9	0.74	0.999
RPL14	RPS7	1852902	1852173	9606.ENSP00000345156	9606.ENSP00000339095	0	0	0	0	0.938	0.752	0.9	0.519	0.999
RPS15	RPS4Y1	1863987	1844020	9606.ENSP00000467676	9606.ENSP00000250784	0.462	0	0	0	0.972	0.724	0.9	0.163	0.999
RPL39	RPL37	1854349	1846368	9606.ENSP00000355315	9606.ENSP00000274242	0	0	0	0	0.827	0.986	0.9	0.472	0.999
RPL34	RPL7	1858216	1852251	9606.ENSP00000378160	9606.ENSP00000339795	0.282	0	0	0	0.881	0.985	0.9	0.2	0.999
RPL5	RPL19	1855221	1843024	9606.ENSP00000359345	9606.ENSP00000225430	0.462	0	0	0	0.973	0.998	0.9	0.635	0.999
RPL37A	RPL10A	1861343	1856010	9606.ENSP00000418082	9606.ENSP00000363018	0	0	0	0	0.94	0.998	0.9	0.685	0.999
FAU	RPS3A	1861888	1853009	9606.ENSP00000431822	9606.ENSP00000346050	0	0	0	0	0.975	0.995	0.9	0.11	0.999
RPLP1	RPL30	1853006	1847048	9606.ENSP00000346037	9606.ENSP00000287038	0	0	0	0	0.93	0.939	0.9	0.393	0.999
RPS19	RPL11	1864285	1856140	9606.ENSP00000470004	9606.ENSP00000363676	0	0	0	0	0.875	0.885	0.9	0.72	0.999
RPL5	RPL7	1855221	1852251	9606.ENSP00000359345	9606.ENSP00000339795	0.462	0	0	0	0.975	0.998	0.9	0.766	0.999
RPL23	RPSA	1858184	1853012	9606.ENSP00000377865	9606.ENSP00000346067	0.065	0	0	0	0.975	0.855	0.9	0.388	0.999
RPL21	RPL30	1853004	1847048	9606.ENSP00000346027	9606.ENSP00000287038	0	0	0	0	0.939	0.999	0.9	0.732	0.999
RPL3L	RPL19	1846030	1843024	9606.ENSP00000268661	9606.ENSP00000225430	0.462	0	0	0	0.936	0.827	0.9	0.34	0.999
RPS24	RPS23	1861076	1847772	9606.ENSP00000414321	9606.ENSP00000296674	0	0	0	0	0.894	0.999	0.9	0.66	0.999
RPS21	RPL14	1852991	1852902	9606.ENSP00000345957	9606.ENSP00000345156	0	0	0	0	0.97	0.898	0.9	0.282	0.999
RPL31	RPS7	1859193	1852173	9606.ENSP00000386717	9606.ENSP00000339095	0	0	0	0	0.939	0.888	0.9	0.459	0.999
RPL22	RPL21	1853014	1853004	9606.ENSP00000346088	9606.ENSP00000346027	0	0	0	0	0.64	0.998	0.9	0.775	0.999
RPL10A	RPS23	1856010	1847772	9606.ENSP00000363018	9606.ENSP00000296674	0.462	0	0	0	0.936	0.946	0.9	0.552	0.999
RPL15	RPL37	1849166	1846368	9606.ENSP00000309334	9606.ENSP00000274242	0	0	0	0	0.688	0.989	0.9	0.475	0.999
RPS3	RPL14	1861952	1852902	9606.ENSP00000433821	9606.ENSP00000345156	0.069	0	0	0	0.966	0.916	0.9	0.749	0.999
RPS7	RPS23	1852173	1847772	9606.ENSP00000339095	9606.ENSP00000296674	0	0	0	0	0.935	0.999	0.9	0.356	0.999
RPS3A	RPL27	1853009	1844249	9606.ENSP00000346050	9606.ENSP00000253788	0	0	0	0	0.975	0.934	0.9	0.3	0.999
RPL17	RPLP0	1863674	1852166	9606.ENSP00000462023	9606.ENSP00000339027	0.28	0	0	0	0.975	0.964	0.9	0.458	0.999
RPL17	RPL7	1863674	1852251	9606.ENSP00000462023	9606.ENSP00000339795	0.462	0	0	0	0.975	0.962	0.9	0.66	0.999
RPL11	RPL27A	1856140	1853001	9606.ENSP00000363676	9606.ENSP00000346015	0.462	0	0	0	0.957	0.999	0.9	0.494	0.999
RPS3A	RPS27A	1853009	1846244	9606.ENSP00000346050	9606.ENSP00000272317	0	0	0	0	0.94	0.999	0.9	0.32	0.999
RPS6	RPS21	1857216	1852991	9606.ENSP00000369757	9606.ENSP00000345957	0	0	0	0	0.949	0.997	0.9	0.34	0.999
RPS15	RPS9	1863987	1848467	9606.ENSP00000467676	9606.ENSP00000302896	0.462	0	0	0	0.975	0.987	0	0.702	0.999
RPS25	RPS11	1861989	1846167	9606.ENSP00000435096	9606.ENSP00000270625	0	0	0	0	0.916	0.987	0	0.371	0.999
RPLP1	RPS16	1853006	1844060	9606.ENSP00000346037	9606.ENSP00000251453	0	0	0	0	0.937	0.916	0.9	0.268	0.999
RPL13	RPS5	1849017	1842374	9606.ENSP00000307889	9606.ENSP00000196551	0	0	0	0	0.959	0.619	0.9	0.48	0.999
RPL23	RPL3L	1858184	1846030	9606.ENSP00000377865	9606.ENSP00000268661	0.462	0	0	0	0.938	0.828	0.9	0.34	0.999
RPS9	RPS23	1848467	1847772	9606.ENSP00000302896	9606.ENSP00000296674	0.284	0	0	0	0.965	0.991	0	0.602	0.999
RPS19	RPL4	1864285	1849420	9606.ENSP00000470004	9606.ENSP00000311430	0	0	0	0	0.975	0.726	0.9	0.559	0.999
RPS20	RPS11	1861789	1846167	9606.ENSP00000429374	9606.ENSP00000270625	0.462	0	0	0	0.938	0.999	0.9	0.728	0.999
RPL32	RPL22	1858438	1853014	9606.ENSP00000380156	9606.ENSP00000346088	0	0	0	0	0.685	0.981	0.9	0.415	0.999
RPL5	RPS27A	1855221	1846244	9606.ENSP00000359345	9606.ENSP00000272317	0	0	0	0	0.963	0.746	0.9	0.184	0.999
RPL36A	RPL12	1860470	1854209	9606.ENSP00000404375	9606.ENSP00000354739	0	0	0	0	0.932	0.98	0	0.418	0.999
FAU	RPS27L	1861888	1851302	9606.ENSP00000431822	9606.ENSP00000331019	0	0	0	0	0.975	0.974	0	0.092	0.999
RPS15	RPL9	1863987	1853003	9606.ENSP00000467676	9606.ENSP00000346022	0.462	0	0	0	0.975	0.827	0.9	0.673	0.999
RPS13	RPL21	1862013	1853004	9606.ENSP00000435777	9606.ENSP00000346027	0	0	0	0	0.975	0.898	0.9	0.493	0.999
RPL5	RPL38	1855221	1849232	9606.ENSP00000359345	9606.ENSP00000309830	0	0	0	0	0.974	0.997	0.9	0.73	0.999
RPL17	RPS11	1863674	1846167	9606.ENSP00000462023	9606.ENSP00000270625	0.462	0	0	0	0.975	0.926	0.9	0.637	0.999
RPL24	RPL39	1858158	1854349	9606.ENSP00000377640	9606.ENSP00000355315	0	0	0	0	0.953	0.987	0.9	0.785	0.999
RPL23A	RPL29	1859401	1847471	9606.ENSP00000389103	9606.ENSP00000294189	0	0	0	0	0.957	0.999	0.9	0.504	0.999
RPL10A	RPL19	1856010	1843024	9606.ENSP00000363018	9606.ENSP00000225430	0	0	0	0	0.871	0.998	0.9	0.369	0.999
RPS8	RPS27A	1858412	1846244	9606.ENSP00000379888	9606.ENSP00000272317	0	0	0	0	0.939	0.999	0.9	0.252	0.999
RPL15	RPL30	1849166	1847048	9606.ENSP00000309334	9606.ENSP00000287038	0	0	0	0	0.969	0.999	0.9	0.672	0.999
RPL24	RPS6	1858158	1857216	9606.ENSP00000377640	9606.ENSP00000369757	0.258	0	0	0	0.975	0.933	0.9	0.474	0.999
RPS23	RPL35	1847772	1844699	9606.ENSP00000296674	9606.ENSP00000259469	0.462	0	0	0	0.962	0.588	0.9	0.478	0.999
RPS2	RPL35	1852518	1844699	9606.ENSP00000341885	9606.ENSP00000259469	0.462	0	0	0	0.966	0	0.9	0.557	0.999
RPS26	RPL30	1853363	1847048	9606.ENSP00000348849	9606.ENSP00000287038	0	0	0	0	0.975	0.9	0.9	0.676	0.999
RPL7	RPS14	1852251	1849373	9606.ENSP00000339795	9606.ENSP00000311028	0.462	0	0.226	0	0.942	0.922	0.9	0.599	0.999
RPS15	RPS15A	1863987	1850066	9606.ENSP00000467676	9606.ENSP00000318646	0.462	0	0	0	0.975	0.997	0.9	0.465	0.999
RPL17	RPL23A	1863674	1859401	9606.ENSP00000462023	9606.ENSP00000389103	0.462	0	0	0	0.975	0.983	0.9	0.591	0.999
RPL37A	RPL6	1861343	1842405	9606.ENSP00000418082	9606.ENSP00000202773	0	0	0	0	0.88	0.998	0.9	0.263	0.999
RPS21	RPS14	1852991	1849373	9606.ENSP00000345957	9606.ENSP00000311028	0	0	0	0	0.975	0.988	0.9	0.234	0.999
ENSG00000215472	RPL7A	1859428	1855599	9606.ENSP00000389465	9606.ENSP00000361076	0	0	0	0	0.952	0.981	0	0.34	0.999
RPL21	RPL10L	1853004	1847944	9606.ENSP00000346027	9606.ENSP00000298283	0	0	0	0	0.937	0.997	0	0.34	0.999
RPL5	RPL8	1855221	1845175	9606.ENSP00000359345	9606.ENSP00000262584	0.462	0	0	0	0.975	0.997	0.9	0.614	0.999
EEF2	RPS11	1849021	1846167	9606.ENSP00000307940	9606.ENSP00000270625	0.462	0	0	0	0.688	0.971	0.9	0.399	0.999
RPSA	RPLP1	1853012	1853006	9606.ENSP00000346067	9606.ENSP00000346037	0	0	0	0	0.957	0.888	0.9	0.242	0.999
FAU	EEF2	1861888	1849021	9606.ENSP00000431822	9606.ENSP00000307940	0	0	0	0	0.701	0.979	0.9	0.131	0.999
RPL38	RPL10L	1849232	1847944	9606.ENSP00000309830	9606.ENSP00000298283	0	0	0	0	0.975	0.996	0	0.063	0.999
UBA52	RPL15	1859324	1849166	9606.ENSP00000388107	9606.ENSP00000309334	0	0	0	0	0.975	0.96	0.9	0.502	0.999
RPL7	RPL18A	1852251	1842894	9606.ENSP00000339795	9606.ENSP00000222247	0	0	0	0	0.939	0.998	0.9	0.33	0.999
RPS9	RPS16	1848467	1844060	9606.ENSP00000302896	9606.ENSP00000251453	0.462	0	0	0	0.971	0.991	0	0.544	0.999
RPSA	RPS3A	1853012	1853009	9606.ENSP00000346067	9606.ENSP00000346050	0.1	0	0	0	0.975	0.998	0.9	0.517	0.999
RPL35A	RPS12	1859718	1843234	9606.ENSP00000393393	9606.ENSP00000230050	0	0	0	0	0.975	0.505	0.9	0.386	0.999
RPS26	RPS14	1853363	1849373	9606.ENSP00000348849	9606.ENSP00000311028	0	0	0	0	0.975	0.997	0.9	0.749	0.999
RPL37A	UBA52	1861343	1859324	9606.ENSP00000418082	9606.ENSP00000388107	0	0	0	0	0.94	0.96	0.9	0.414	0.999
RPL35A	RPL3	1859718	1852999	9606.ENSP00000393393	9606.ENSP00000346001	0	0	0	0	0.9	0.981	0.9	0.514	0.999
RPL28	RPL7	1860280	1852251	9606.ENSP00000401450	9606.ENSP00000339795	0	0	0	0	0.872	0.966	0.9	0.367	0.999
RPL14	RPS12	1852902	1843234	9606.ENSP00000345156	9606.ENSP00000230050	0	0	0	0	0.896	0.938	0.9	0.444	0.999
RPS20	RPL15	1861789	1849166	9606.ENSP00000429374	9606.ENSP00000309334	0	0	0	0	0.975	0.899	0.9	0.727	0.999
RPL32	RPS16	1858438	1844060	9606.ENSP00000380156	9606.ENSP00000251453	0	0	0	0	0.975	0.954	0.9	0.624	0.999
RPL31	RPL38	1859193	1849232	9606.ENSP00000386717	9606.ENSP00000309830	0	0	0	0	0.975	0.993	0.9	0.326	0.999
ENSG00000215472	RPL34	1859428	1858216	9606.ENSP00000389465	9606.ENSP00000378160	0.152	0	0	0	0.94	0.985	0	0.317	0.999
RPL12	RPS12	1854209	1843234	9606.ENSP00000354739	9606.ENSP00000230050	0	0	0	0	0.79	0.935	0.9	0.471	0.999
RPS2	EEF2	1852518	1849021	9606.ENSP00000341885	9606.ENSP00000307940	0.462	0	0	0	0.975	0.99	0.9	0.456	0.999
RPL11	RPL13	1856140	1849017	9606.ENSP00000363676	9606.ENSP00000307889	0	0	0	0	0.975	0.999	0.9	0.712	0.999
RPL31	RPL30	1859193	1847048	9606.ENSP00000386717	9606.ENSP00000287038	0	0	0	0	0.966	0.999	0.9	0.681	0.999
RPL37A	RPL5	1861343	1855221	9606.ENSP00000418082	9606.ENSP00000359345	0	0	0	0	0.937	0.997	0.9	0.511	0.999
RPL13	RPL29	1849017	1847471	9606.ENSP00000307889	9606.ENSP00000294189	0	0	0	0	0.975	0.994	0.9	0.463	0.999
RPL35A	RPL36	1859718	1844136	9606.ENSP00000393393	9606.ENSP00000252543	0	0	0	0	0.975	0.994	0.9	0.665	0.999
RPL13A	RPL39	1857955	1854349	9606.ENSP00000375730	9606.ENSP00000355315	0	0	0	0	0.746	0.987	0.9	0.206	0.999
RPS13	RPL7	1862013	1852251	9606.ENSP00000435777	9606.ENSP00000339795	0	0	0.22	0	0.936	0.939	0.9	0.66	0.999
RPS29	RPL7	1858354	1852251	9606.ENSP00000379339	9606.ENSP00000339795	0.462	0	0	0	0.866	0.817	0.9	0.507	0.999
RPL15	RPS23	1849166	1847772	9606.ENSP00000309334	9606.ENSP00000296674	0	0	0	0	0.975	0.898	0.9	0.534	0.999
RPL13A	RPL14	1857955	1852902	9606.ENSP00000375730	9606.ENSP00000345156	0	0	0	0	0.939	0.99	0.9	0.298	0.999
RPL36	RPL18A	1844136	1842894	9606.ENSP00000252543	9606.ENSP00000222247	0	0	0	0	0.975	0.994	0.9	0.35	0.999
RPL38	RPL30	1849232	1847048	9606.ENSP00000309830	9606.ENSP00000287038	0	0	0	0	0.975	0.999	0.9	0.49	0.999
RPL3L	RPS5	1846030	1842374	9606.ENSP00000268661	9606.ENSP00000196551	0.462	0	0	0	0.975	0.561	0.9	0.356	0.999
RPL37A	RPS21	1861343	1852991	9606.ENSP00000418082	9606.ENSP00000345957	0	0	0	0	0.975	0.899	0.9	0.355	0.999
RPL17	RPS3	1863674	1861952	9606.ENSP00000462023	9606.ENSP00000433821	0.462	0	0	0	0.975	0.943	0.9	0.621	0.999
RPL23A	RPL27A	1859401	1853001	9606.ENSP00000389103	9606.ENSP00000346015	0.462	0	0	0	0.936	0.999	0.9	0.557	0.999
RPL35A	RPL7A	1859718	1855599	9606.ENSP00000393393	9606.ENSP00000361076	0	0	0	0	0.92	0.981	0	0.609	0.999
RPL24	RPL26L1	1858158	1845691	9606.ENSP00000377640	9606.ENSP00000265100	0	0	0	0	0.974	0.819	0.9	0.478	0.999
RPL39	RPL26	1854349	1847444	9606.ENSP00000355315	9606.ENSP00000293842	0	0	0	0	0.917	0.979	0.9	0.732	0.999
RPL13	RPL37	1849017	1846368	9606.ENSP00000307889	9606.ENSP00000274242	0	0	0	0	0.975	0.994	0.9	0.386	0.999
RPS20	RPL6	1861789	1842405	9606.ENSP00000429374	9606.ENSP00000202773	0	0	0	0	0.932	0.851	0.9	0.528	0.999
RPL7	RPL15	1852251	1849166	9606.ENSP00000339795	9606.ENSP00000309334	0	0	0	0	0.975	0.998	0.9	0.546	0.999
FAU	RPL9	1861888	1853003	9606.ENSP00000431822	9606.ENSP00000346022	0	0	0	0	0.975	0.812	0.9	0.3	0.999
FAU	RPS16	1861888	1844060	9606.ENSP00000431822	9606.ENSP00000251453	0	0	0	0	0.975	0.999	0.9	0.465	0.999
RPL11	RPS14	1856140	1849373	9606.ENSP00000363676	9606.ENSP00000311028	0.462	0	0	0	0.944	0.925	0.9	0.748	0.999
RPS15	RPL27A	1863987	1853001	9606.ENSP00000467676	9606.ENSP00000346015	0.462	0	0	0	0.975	0.805	0.9	0.386	0.999
RPL31	RPS11	1859193	1846167	9606.ENSP00000386717	9606.ENSP00000270625	0	0	0	0	0.892	0.893	0.9	0.422	0.999
RPS15	RPS14	1863987	1849373	9606.ENSP00000467676	9606.ENSP00000311028	0.462	0	0	0	0.975	0.998	0.9	0.749	0.999
RPL32	RPL14	1858438	1852902	9606.ENSP00000380156	9606.ENSP00000345156	0.106	0	0	0	0.975	0.999	0.9	0.472	0.999
RPS13	RPLP0	1862013	1852166	9606.ENSP00000435777	9606.ENSP00000339027	0	0	0	0	0.936	0.952	0.9	0.456	0.999
RPL28	RPLP1	1860280	1853006	9606.ENSP00000401450	9606.ENSP00000346037	0	0	0	0	0.878	0.9	0.9	0.45	0.999
RPL37A	RPS14	1861343	1849373	9606.ENSP00000418082	9606.ENSP00000311028	0	0	0	0	0.975	0.899	0.9	0.055	0.999
RPS24	RPS29	1861076	1858354	9606.ENSP00000414321	9606.ENSP00000379339	0	0	0	0	0.74	0.997	0.9	0.516	0.999
RPL5	RPL6	1855221	1842405	9606.ENSP00000359345	9606.ENSP00000202773	0.148	0	0	0	0.966	0.997	0.9	0.646	0.999
RPL17	RPL36	1863674	1844136	9606.ENSP00000462023	9606.ENSP00000252543	0	0	0	0	0.877	0.915	0.9	0.629	0.999
FAU	RPS10	1861888	1853151	9606.ENSP00000431822	9606.ENSP00000347271	0	0	0	0	0.924	0.995	0.9	0.236	0.999
RPS8	RPL30	1858412	1847048	9606.ENSP00000379888	9606.ENSP00000287038	0	0	0	0	0.959	0.945	0.9	0.527	0.999
RPL10A	RPL18A	1856010	1842894	9606.ENSP00000363018	9606.ENSP00000222247	0.284	0	0	0	0.939	0.998	0.9	0.437	0.999
RPS3A	RPL15	1853009	1849166	9606.ENSP00000346050	9606.ENSP00000309334	0	0	0	0	0.975	0.938	0.9	0.309	0.999
FAU	RPL32	1861888	1858438	9606.ENSP00000431822	9606.ENSP00000380156	0	0	0	0	0.975	0.96	0.9	0.191	0.999
RPL5	RPS7	1855221	1852173	9606.ENSP00000359345	9606.ENSP00000339095	0	0	0	0	0.975	0.779	0.9	0.667	0.999
RPL27A	RPL19	1853001	1843024	9606.ENSP00000346015	9606.ENSP00000225430	0.462	0	0	0	0.939	0.999	0.9	0.453	0.999
RPLP2	RPS15A	1850446	1850066	9606.ENSP00000322419	9606.ENSP00000318646	0	0	0	0	0.782	0.929	0.9	0.431	0.999
RPL17	RPSA	1863674	1853012	9606.ENSP00000462023	9606.ENSP00000346067	0.069	0	0	0	0.972	0.912	0.9	0.416	0.999
RPL36A	RPL6	1860470	1842405	9606.ENSP00000404375	9606.ENSP00000202773	0	0	0	0	0.922	0.98	0	0.417	0.999
RPL15	RPL10L	1849166	1847944	9606.ENSP00000309334	9606.ENSP00000298283	0	0	0.385	0	0.975	0.996	0	0.49	0.999
RPS3A	RPLP1	1853009	1853006	9606.ENSP00000346050	9606.ENSP00000346037	0	0	0	0	0.885	0.925	0.9	0.306	0.999
RPL36A	RPL31	1860470	1859193	9606.ENSP00000404375	9606.ENSP00000386717	0	0	0	0	0.975	0.981	0	0.128	0.999
RPS29	RPS9	1858354	1848467	9606.ENSP00000379339	9606.ENSP00000302896	0.462	0	0	0	0.887	0.985	0	0.903	0.999
RPL32	RPL10A	1858438	1856010	9606.ENSP00000380156	9606.ENSP00000363018	0	0	0	0	0.872	0.998	0.9	0.36	0.999
RPS16	RPS4Y1	1844060	1844020	9606.ENSP00000251453	9606.ENSP00000250784	0	0	0	0	0.975	0.736	0.9	0.193	0.999
RPL13A	RPL11	1857955	1856140	9606.ENSP00000375730	9606.ENSP00000363676	0.25	0	0	0	0.872	0.994	0.9	0.519	0.999
RPL21	RPL36	1853004	1844136	9606.ENSP00000346027	9606.ENSP00000252543	0	0	0	0	0.94	0.999	0.9	0.454	0.999
RPS29	RPS6	1858354	1857216	9606.ENSP00000379339	9606.ENSP00000369757	0	0	0	0	0.787	0.996	0.9	0.36	0.999
RPS13	RPL19	1862013	1843024	9606.ENSP00000435777	9606.ENSP00000225430	0	0	0	0	0.975	0.929	0.9	0.653	0.999
RPL17	RPL15	1863674	1849166	9606.ENSP00000462023	9606.ENSP00000309334	0	0	0	0	0.975	0.983	0.9	0.642	0.999
RPL32	RPL35	1858438	1844699	9606.ENSP00000380156	9606.ENSP00000259469	0.462	0	0	0	0.975	0.994	0.9	0.502	0.999
RPS15A	RPL29	1850066	1847471	9606.ENSP00000318646	9606.ENSP00000294189	0	0	0	0	0.936	0.881	0.9	0.168	0.999
RPLP0	RPLP2	1852166	1850446	9606.ENSP00000339027	9606.ENSP00000322419	0.462	0	0	0	0.975	0.996	0.9	0.686	0.999
RPS4X	RPL30	1855955	1847048	9606.ENSP00000362744	9606.ENSP00000287038	0	0	0	0	0.965	0.937	0.9	0.358	0.999
RPS14	RPL18A	1849373	1842894	9606.ENSP00000311028	9606.ENSP00000222247	0	0	0	0	0.975	0.933	0.9	0.519	0.999
RPL12	RPS2	1854209	1852518	9606.ENSP00000354739	9606.ENSP00000341885	0.238	0	0	0	0.871	0.915	0.9	0.557	0.999
RPL17	RPS3A	1863674	1853009	9606.ENSP00000462023	9606.ENSP00000346050	0	0	0	0	0.975	0.929	0.9	0.402	0.999
RPS2	RPL4	1852518	1849420	9606.ENSP00000341885	9606.ENSP00000311430	0.462	0	0.294	0	0.975	0.838	0.9	0.702	0.999
RPL14	RPL13	1852902	1849017	9606.ENSP00000345156	9606.ENSP00000307889	0	0	0	0	0.975	0.999	0.9	0.472	0.999
RPS3A	RPLP0	1853009	1852166	9606.ENSP00000346050	9606.ENSP00000339027	0	0	0	0	0.937	0.939	0.9	0.345	0.999
RPS26	RPS3A	1853363	1853009	9606.ENSP00000348849	9606.ENSP00000346050	0	0	0	0	0.975	0.998	0.9	0.277	0.999
RPL11	RPLP0	1856140	1852166	9606.ENSP00000363676	9606.ENSP00000339027	0.226	0	0	0	0.92	0.994	0.9	0.594	0.999
RPL26	RPL19	1847444	1843024	9606.ENSP00000293842	9606.ENSP00000225430	0.462	0	0.262	0	0.972	0.981	0.9	0.618	0.999
RPS6	RPL19	1857216	1843024	9606.ENSP00000369757	9606.ENSP00000225430	0	0	0	0	0.975	0.918	0.9	0.51	0.999
RPL32	RPLP2	1858438	1850446	9606.ENSP00000380156	9606.ENSP00000322419	0	0	0	0	0.975	0.956	0.9	0.177	0.999
RPL32	RPS6	1858438	1857216	9606.ENSP00000380156	9606.ENSP00000369757	0	0	0	0	0.975	0.942	0.9	0.59	0.999
RPL18	RPLP0	1862361	1852166	9606.ENSP00000447001	9606.ENSP00000339027	0	0	0	0	0.963	0.997	0.9	0.267	0.999
RPS20	RPS16	1861789	1844060	9606.ENSP00000429374	9606.ENSP00000251453	0.152	0	0	0	0.974	0.999	0.9	0.73	0.999
RPL14	RPL10L	1852902	1847944	9606.ENSP00000345156	9606.ENSP00000298283	0	0	0	0	0.933	0.996	0	0.233	0.999
RPS8	RPL4	1858412	1849420	9606.ENSP00000379888	9606.ENSP00000311430	0	0	0.203	0	0.975	0.929	0.9	0.706	0.999
RPL18	RPL21	1862361	1853004	9606.ENSP00000447001	9606.ENSP00000346027	0	0	0	0	0.975	0.999	0.9	0.642	0.999
RPL14	RPL6	1852902	1842405	9606.ENSP00000345156	9606.ENSP00000202773	0	0	0	0	0.956	0.998	0.9	0.788	0.999
RPS26	RPS16	1853363	1844060	9606.ENSP00000348849	9606.ENSP00000251453	0	0	0	0	0.959	0.998	0.9	0.393	0.999
RPS27	RPS7	1854822	1852173	9606.ENSP00000357555	9606.ENSP00000339095	0	0	0	0	0.975	0.99	0.9	0.335	0.999
RPL7A	RPLP0	1855599	1852166	9606.ENSP00000361076	9606.ENSP00000339027	0	0	0	0	0.961	0.955	0	0.614	0.999
RPS4X	RPS15A	1855955	1850066	9606.ENSP00000362744	9606.ENSP00000318646	0.462	0	0	0	0.946	0.997	0.9	0.439	0.999
RPLP2	RPL38	1850446	1849232	9606.ENSP00000322419	9606.ENSP00000309830	0	0	0	0	0.975	0.939	0.9	0.398	0.999
RPL32	RPS8	1858438	1858412	9606.ENSP00000380156	9606.ENSP00000379888	0	0	0	0	0.964	0.898	0.9	0.557	0.999
RPL7	RPL35	1852251	1844699	9606.ENSP00000339795	9606.ENSP00000259469	0.462	0	0	0	0.975	0.998	0.9	0.597	0.999
RPS13	RPL14	1862013	1852902	9606.ENSP00000435777	9606.ENSP00000345156	0	0	0	0	0.974	0.937	0.9	0.731	0.999
RPS25	RPS14	1861989	1849373	9606.ENSP00000435096	9606.ENSP00000311028	0	0	0	0	0.975	0.983	0	0.322	0.999
RPL22	RPL26	1853014	1847444	9606.ENSP00000346088	9606.ENSP00000293842	0	0	0	0	0.951	0.97	0.9	0.738	0.999
RPS28	RPS9	1864786	1848467	9606.ENSP00000472469	9606.ENSP00000302896	0	0	0	0	0.938	0.988	0	0.435	0.999
RPS6	RPS14	1857216	1849373	9606.ENSP00000369757	9606.ENSP00000311028	0	0	0	0	0.975	0.999	0.9	0.716	0.999
RPS3	RPL23	1861952	1858184	9606.ENSP00000433821	9606.ENSP00000377865	0.462	0	0	0	0.975	0.901	0.9	0.664	0.999
RPLP1	RPL8	1853006	1845175	9606.ENSP00000346037	9606.ENSP00000262584	0	0	0	0	0.931	0.931	0.9	0.435	0.999
ENSG00000215472	RPL27	1859428	1844249	9606.ENSP00000389465	9606.ENSP00000253788	0.069	0	0	0	0.967	0.981	0	0.081	0.999
RPL23A	RPL38	1859401	1849232	9606.ENSP00000389103	9606.ENSP00000309830	0	0	0	0	0.935	0.999	0.9	0.308	0.999
RPL13	RPS23	1849017	1847772	9606.ENSP00000307889	9606.ENSP00000296674	0	0	0	0	0.937	0.894	0.9	0.216	0.999
RPL23A	RPL26	1859401	1847444	9606.ENSP00000389103	9606.ENSP00000293842	0.462	0	0	0	0.938	0.981	0.9	0.557	0.999
RPL23A	RPL4	1859401	1849420	9606.ENSP00000389103	9606.ENSP00000311430	0.462	0	0	0	0.975	0.999	0.9	0.657	0.999
RPL34	RPL8	1858216	1845175	9606.ENSP00000378160	9606.ENSP00000262584	0.107	0	0	0	0.837	0.989	0.9	0.532	0.999
RPS15A	RPL13	1850066	1849017	9606.ENSP00000318646	9606.ENSP00000307889	0	0	0	0	0.975	0.909	0.9	0.494	0.999
RPS29	RPS10	1858354	1853151	9606.ENSP00000379339	9606.ENSP00000347271	0	0	0	0	0.878	0.999	0.9	0.841	0.999
RPL31	RPS15A	1859193	1850066	9606.ENSP00000386717	9606.ENSP00000318646	0	0	0	0	0.954	0.933	0.9	0.33	0.999
RPL37A	RPL10L	1861343	1847944	9606.ENSP00000418082	9606.ENSP00000298283	0	0	0	0	0.934	0.997	0	0.439	0.999
RPL13	RPL27	1849017	1844249	9606.ENSP00000307889	9606.ENSP00000253788	0	0	0	0	0.968	0.993	0.9	0.471	0.999
RPL31	RPS6	1859193	1857216	9606.ENSP00000386717	9606.ENSP00000369757	0	0	0	0	0.939	0.917	0.9	0.423	0.999
RPL24	RPL29	1858158	1847471	9606.ENSP00000377640	9606.ENSP00000294189	0	0	0	0	0.975	0.994	0.9	0.759	0.999
RPL22	RPL15	1853014	1849166	9606.ENSP00000346088	9606.ENSP00000309334	0	0	0	0	0.739	0.998	0.9	0.528	0.999
RPL10A	RPS27A	1856010	1846244	9606.ENSP00000363018	9606.ENSP00000272317	0	0	0	0	0.924	0.931	0.9	0.212	0.999
RPL23	RPL8	1858184	1845175	9606.ENSP00000377865	9606.ENSP00000262584	0.462	0	0.231	0	0.975	0.999	0.9	0.518	0.999
RPL9	RPS12	1853003	1843234	9606.ENSP00000346022	9606.ENSP00000230050	0	0	0	0	0.895	0.952	0.9	0.636	0.999
RPL21	RPL4	1853004	1849420	9606.ENSP00000346027	9606.ENSP00000311430	0	0	0	0	0.892	0.999	0.9	0.703	0.999
EEF2	RPS5	1849021	1842374	9606.ENSP00000307940	9606.ENSP00000196551	0.462	0	0	0	0.886	0.994	0.9	0.495	0.999
RPL23A	RPL3L	1859401	1846030	9606.ENSP00000389103	9606.ENSP00000268661	0.462	0	0	0	0.961	0.832	0.9	0.457	0.999
RPS15A	RPL30	1850066	1847048	9606.ENSP00000318646	9606.ENSP00000287038	0	0	0	0	0.94	0.945	0.9	0.384	0.999
RPSA	RPL9	1853012	1853003	9606.ENSP00000346067	9606.ENSP00000346022	0	0	0	0	0.965	0.839	0.9	0.457	0.999
RPS27A	RPS5	1846244	1842374	9606.ENSP00000272317	9606.ENSP00000196551	0	0	0	0	0.971	0.998	0.9	0.264	0.999
RPL38	RPL18A	1849232	1842894	9606.ENSP00000309830	9606.ENSP00000222247	0	0	0	0	0.975	0.992	0.9	0.234	0.999
RPL24	RPL30	1858158	1847048	9606.ENSP00000377640	9606.ENSP00000287038	0	0	0	0	0.975	0.994	0.9	0.732	0.999
RPL27A	RPS15A	1853001	1850066	9606.ENSP00000346015	9606.ENSP00000318646	0.462	0	0	0	0.969	0.459	0.9	0.489	0.999
RPS15	RPL35	1863987	1844699	9606.ENSP00000467676	9606.ENSP00000259469	0.462	0	0	0	0.975	0.591	0.9	0.635	0.999
RPL17	RPS21	1863674	1852991	9606.ENSP00000462023	9606.ENSP00000345957	0	0	0	0	0.953	0.891	0.9	0.24	0.999
RPS13	RPS26	1862013	1853363	9606.ENSP00000435777	9606.ENSP00000348849	0	0	0	0	0.952	0.998	0.9	0.326	0.999
RPS13	RPL10A	1862013	1856010	9606.ENSP00000435777	9606.ENSP00000363018	0	0	0	0	0.881	0.936	0.9	0.552	0.999
UBA52	RPL18A	1859324	1842894	9606.ENSP00000388107	9606.ENSP00000222247	0	0	0	0	0.975	0.96	0.9	0.202	0.999
RPL21	RPL8	1853004	1845175	9606.ENSP00000346027	9606.ENSP00000262584	0	0	0	0	0.883	0.999	0.9	0.599	0.999
RPL4	RPL13	1849420	1849017	9606.ENSP00000311430	9606.ENSP00000307889	0	0	0	0	0.975	0.999	0.9	0.663	0.999
RPL22	RPL9	1853014	1853003	9606.ENSP00000346088	9606.ENSP00000346022	0	0	0	0	0.736	0.981	0.9	0.435	0.999
RPLP2	RPL18A	1850446	1842894	9606.ENSP00000322419	9606.ENSP00000222247	0.103	0	0	0	0.975	0.937	0.9	0.151	0.999
RPL27A	RPS14	1853001	1849373	9606.ENSP00000346015	9606.ENSP00000311028	0.462	0	0	0	0.947	0.624	0.9	0.427	0.999
RPL23	RPL10L	1858184	1847944	9606.ENSP00000377865	9606.ENSP00000298283	0.462	0	0	0	0.975	0.997	0	0.34	0.999
RPS15	RPS12	1863987	1843234	9606.ENSP00000467676	9606.ENSP00000230050	0.087	0	0	0	0.975	0.988	0.9	0.477	0.999
RPL35A	RPL9	1859718	1853003	9606.ENSP00000393393	9606.ENSP00000346022	0	0	0	0	0.96	0.991	0.9	0.493	0.999
RPLP0	RPL27	1852166	1844249	9606.ENSP00000339027	9606.ENSP00000253788	0	0	0	0	0.872	0.99	0.9	0.228	0.999
ENSG00000215472	RPL32	1859428	1858438	9606.ENSP00000389465	9606.ENSP00000380156	0.462	0	0	0	0.969	0.991	0	0.34	0.999
RPS25	FAU	1861989	1861888	9606.ENSP00000435096	9606.ENSP00000431822	0	0	0	0	0.975	0.995	0	0.508	0.999
RPS3	RPL13	1861952	1849017	9606.ENSP00000433821	9606.ENSP00000307889	0	0	0	0	0.975	0.958	0.9	0.414	0.999
RPS15	RPL3	1863987	1852999	9606.ENSP00000467676	9606.ENSP00000346001	0.462	0	0	0	0.974	0.903	0.9	0.636	0.999
RPL36A	RPL14	1860470	1852902	9606.ENSP00000404375	9606.ENSP00000345156	0	0	0	0	0.975	0.977	0	0.333	0.999
RPL3	RPS2	1852999	1852518	9606.ENSP00000346001	9606.ENSP00000341885	0.462	0	0	0	0.975	0.941	0.9	0.701	0.999
RPS15A	RPL18A	1850066	1842894	9606.ENSP00000318646	9606.ENSP00000222247	0	0	0	0	0.975	0.935	0.9	0.319	0.999
RPS3	RPL23A	1861952	1859401	9606.ENSP00000433821	9606.ENSP00000389103	0.462	0	0	0	0.975	0.961	0.9	0.543	0.999
RPL3	RPS4Y1	1852999	1844020	9606.ENSP00000346001	9606.ENSP00000250784	0.462	0	0.346	0	0.969	0.319	0.9	0.092	0.999
RPL24	RPL27A	1858158	1853001	9606.ENSP00000377640	9606.ENSP00000346015	0	0	0	0	0.961	0.999	0.9	0.604	0.999
RPL3	RPL10L	1852999	1847944	9606.ENSP00000346001	9606.ENSP00000298283	0.462	0	0	0	0.973	0.995	0	0.376	0.999
RPL23A	RPL9	1859401	1853003	9606.ENSP00000389103	9606.ENSP00000346022	0.462	0	0	0	0.939	0.999	0.9	0.6	0.999
RPL11	RPS4X	1856140	1855955	9606.ENSP00000363676	9606.ENSP00000362744	0.462	0	0	0	0.939	0.929	0.9	0.236	0.999
RPS19	RPS20	1864285	1861789	9606.ENSP00000470004	9606.ENSP00000429374	0	0	0	0	0.933	0.999	0.9	0.825	0.999
RPL27A	RPL26	1853001	1847444	9606.ENSP00000346015	9606.ENSP00000293842	0.462	0	0	0	0.962	0.981	0.9	0.575	0.999
RPL24	RPS21	1858158	1852991	9606.ENSP00000377640	9606.ENSP00000345957	0	0	0	0	0.97	0.907	0.9	0.202	0.999
RPL12	RPL9	1854209	1853003	9606.ENSP00000354739	9606.ENSP00000346022	0.228	0	0.239	0	0.893	0.997	0.9	0.678	0.999
RPLP1	RPL9	1853006	1853003	9606.ENSP00000346037	9606.ENSP00000346022	0	0	0	0	0.934	0.931	0.9	0.278	0.999
RPL23A	RPS14	1859401	1849373	9606.ENSP00000389103	9606.ENSP00000311028	0.462	0	0	0	0.939	0.937	0.9	0.456	0.999
RPL17	RPL18A	1863674	1842894	9606.ENSP00000462023	9606.ENSP00000222247	0	0	0	0	0.974	0.983	0.9	0.49	0.999
RPS15	RPL23	1863987	1858184	9606.ENSP00000467676	9606.ENSP00000377865	0.462	0	0	0	0.975	0	0.9	0.557	0.999
RPS14	RPL27	1849373	1844249	9606.ENSP00000311028	9606.ENSP00000253788	0.075	0	0	0	0.975	0.413	0.9	0.389	0.999
RPL32	RPSA	1858438	1853012	9606.ENSP00000380156	9606.ENSP00000346067	0	0	0	0	0.975	0.865	0.9	0.486	0.999
RPL11	RPL9	1856140	1853003	9606.ENSP00000363676	9606.ENSP00000346022	0.462	0	0	0	0.975	0.999	0.9	0.683	0.999
RPL3	RPS23	1852999	1847772	9606.ENSP00000346001	9606.ENSP00000296674	0.462	0	0	0	0.873	0.898	0.9	0.558	0.999
RPL23	RPS7	1858184	1852173	9606.ENSP00000377865	9606.ENSP00000339095	0	0	0	0	0.959	0.887	0.9	0.594	0.999
RPS24	RPS16	1861076	1844060	9606.ENSP00000414321	9606.ENSP00000251453	0	0	0	0	0.84	0.999	0.9	0.459	0.999
RPS20	EEF2	1861789	1849021	9606.ENSP00000429374	9606.ENSP00000307940	0.462	0	0	0	0.777	0.968	0.9	0.405	0.999
RPS8	RPL27A	1858412	1853001	9606.ENSP00000379888	9606.ENSP00000346015	0	0	0	0	0.962	0.934	0.9	0.494	0.999
RPL29	RPL35	1847471	1844699	9606.ENSP00000294189	9606.ENSP00000259469	0	0	0	0	0.963	0.994	0.9	0.568	0.999
[truncated: 2,676 more rows]
